# Supplementary material for: Enhanced Detection of Low-Abundance Human Plasma Proteins by Integrating Polyethylene Glycol Fractionation and Immunoaffinity Depletion
Source: PLoS One. 2016 Nov 10;11(11):e0166306. doi: 10.1371/journal.pone.0166306 (PMC5104378; doi:10.1371/journal.pone.0166306)
Supplement: S1 Table — (XLSX) [file pone.0166306.s003.xlsx]

## Sheet: Data
S1 Table. Analysis of human plasma proteins including known LAPs and their matching unique peptides identified from the 8 different samples analyzed in the present studyα
Categorization	Samples
	P			PF			A			B			C			AF			BF			CF
	P1 (Replicate 1 )	P2 (Replicate 2)	P3 (Replicate 3)	PF1 (Replicate 1)	PF2 (Replicate 2)	PF3 (Replicate 3)	A1 (Replicate 1)	A2 (Replicate 2)	A3 (Replicate 3)	B1 (Replicate 1)	B2 (Replicate 2)	B3 (Replicate 3)	C1 (Replicate 1)	C2 (Replicate 2)	C3 (Replicate 3)	AF1 (Replicate 1)	AF2 (Replicate 2)	AF3 (Replicate 3)	BF1 (Replicate 1)	BF2 (Replicate 2)	BF3 (Replicate 3)	CF1 (Replicate 1)	CF2 (Replicate 2)	CF3 (Replicate 3)
Number of total proteins identified	415	413	420	387	384	380	338	335	277	454	453	452	321	322	305	312	320	309	306	298	299	377	369	301
Number of total unique peptides identified	2741	2667	2745	3781	3774	3699	2119	2122	1768	3031	3005	2996	1831	1939	1719	2721	2713	2637	3148	3184	3161	2943	2836	2305
Number of known LAPs identified	40	43	47	85	80	79	43	38	32	47	42	49	34	35	31	46	48	42	54	56	57	91	90	67
Number of unique peptides matched to LAPs	103	99	110	411	397	382	159	144	191	149	143	173	76	86	75	281	269	269	286	300	297	401	381	216
αA list of all identified proteins in the present study
Uniprot accession	Protein names	MW (kDa)	pI	iBAQ P1	iBAQ P2	iBAQ P3	iBAQ PF1	iBAQ PF2	iBAQ PF3	iBAQ A1	iBAQ A2	iBAQ A3	iBAQ B1	iBAQ B2	iBAQ B3	iBAQ C1	iBAQ C2	iBAQ C3	iBAQ AF1	iBAQ AF2	iBAQ AF3	iBAQ BF1	iBAQ BF2	iBAQ BF3	iBAQ CF1	iBAQ CF2	iBAQ CF3
P02768	Serum albumin	69.366	6.2143	58315000000	55856000000	58908000000	19701000	24517000	5841800	295010000	238800000	246970000	3418300000	2968300000	3186600000	193000000000	76004000000	179000000000	57924000	92176000	63615000	197490000	121760000	187620000	49371000	54278000	15515000
P02647	Apolipoprotein A-I	30.777	5.5014	9488400000	11288000000	10671000000	27638000000	23288000000	17317000000	691860000	401500000	497130000	3141800000	2974300000	2779300000	22889000000	13572000000	29458000000	233890000	228090000	215360000	4452200000	3920400000	7885900000	22789000000	29336000000	19524000000
P02652	Apolipoprotein A-II	11.175	6.599	2980100000	6374700000	4486800000	17873000000	18509000000	15754000000	411840000	237270000	308160000	897260000	1050000000	1023200000	11125000000	11292000000	9902600000	345380000	209500000	171710000	2034000000	2065700000	2291600000	7070300000	5383500000	2814700000
P02675	Fibrinogen beta chain	55.928	8.384	3116500000	3074400000	3260600000	2569800000	2247800000	1507000000	33822000000	24659000000	22456000000	1990200000	1915100000	1888900000	34075000	2467600	11480000	144350000	114340000	136190000	32038000	29110000	31928000	4733800	6618200	3128100
Q6MZQ6	Putative uncharacterized protein DKFZp686G11190	52.042	8.1421	10973000000	9025600000	10278000000	30822000	27682000	16324000	728180000	556630000	537060000	21732000000	22441000000	16109000000	2465200000	2359700000	2185900000	42648000	69373000	42330000	51194000	52580000	74669000	2777700	7345500	1178400
P02671	Fibrinogen alpha chain	94.972	5.8663	2797800000	2495500000	3172700000	2717900000	2561500000	1121700000	28387000000	22869000000	23629000000	1453600000	1281100000	1257600000	75275000	6088900	87322000	894280000	991250000	785180000	101000000	122860000	112990000	16516000	21418000	2373800
Q6PIL8	IGK@ protein	25.834	6.5092	7315000000	7382900000	8166200000	34954000	35307000	33855000	4893700000	1945800000	2243500000	20833000000	12574000000	14709000000	4324200000	1918000000	5278900000	9481100	15316000	10882000	81946000	57011000	100270000	4674000	15456000	3858600
C9JC84	Fibrinogen gamma chain	52.337	5.3233	3357300000	3336600000	2940100000	2940400000	2685900000	1289400000	25339000000	18991000000	20517000000	1799600000	1739400000	1789200000	249620000	10521000	10201000	16510000	21258000	16088000	31479000	35410000	40629000	732660	1897100	29215
Q8N355	IGL@ protein	24.792	6.3388	6600000000	7258500000	6902600000	321820000	256770000	88398000	3675500000	2294900000	2736700000	12595000000	12402000000	13603000000	2839400000	1832900000	3316200000	50718000	48307000	40128000	219540000	227170000	239250000	8531200	10521000	2599700
P01023	Alpha-2-macroglobulin	163.29	6.4306	1498300000	1513000000	1491300000	6448200000	5687000000	3522900000	36611000	32847000	18165000	4768700000	4390000000	4371700000	47979000	31547000	22221000	31042000	20333000	21766000	11684000000	12188000000	19310000000	131480000	153180000	62905000
P01024	Complement C3	187.15	6.3383	1260700000	1336500000	1313300000	6091500000	5269100000	3323700000	17909000	15073000	16038000	4334400000	3920700000	4140700000	27195000	22178000	22111000	36369000	15176000	23211000	12059000000	11715000000	17276000000	178480000	189490000	61647000
B4E1B2	cDNA FLJ53691, highly similar to Serotransferrin	74.831	7.1303	7823000000	7136300000	6253300000	146940000	137700000	85765000	10832000	8593300	711930	234520000	224310000	238280000	14396000000	12123000000	13784000000	2281200	4603700	3497600	20617000	8400100	28575000	43354000	60087000	8307500
P02790	Hemopexin	51.676	7.0195	1692300000	1224400000	1480700000	5234700000	4686100000	2571700000	54432	604550	0	11250000	11790000	15314000	4721800000	3500900000	5652800000	26952000	24430000	24300000	33023000	29823000	43679000	9148300000	8905500000	5528300000
Q96K68	cDNA FLJ14473 fis, clone MAMMA1001080, highly similar to Homo sapiens SNC73 protein (SNC73) mRNA	53.088	6.8627	4639000000	3893300000	4288400000	12692000	12577000	4889400	297230000	236910000	303700000	8837200000	7741700000	6866000000	5873600000	5019700000	5089600000	604770	1428700	1854300	11888000	14802000	10580000	5187400	17069000	1328400
E9KL23	Alpha-1-antitrypsin	46.736	5.3081	5005500000	5421100000	4789500000	677510	1185800	88422	117960000	88475000	123930000	179020000	177860000	205080000	9385600000	9633000000	8856000000	2294400	10277000	6083400	10893000	4480900	5432600	2743100	2827900	728920
P02774	Vitamin D-binding protein	52.963	5.2079	1253400000	1260600000	1188200000	5211500000	4377100000	3011900000	1019400	0	0	22008000	23295000	25160000	2930300000	2545600000	2722000000	31347000	25006000	24260000	34255000	49571000	52964000	4508300000	5378000000	2536600000
P01871	Ig mu chain C region	49.306	6.7666	1417800000	1471000000	1446400000	229840000	201210000	100630000	8694600000	5635900000	7635600000	3304500000	3199800000	2776800000	14198000	41951000	27761000	16780000	19354000	14269000	239400000	255060000	310470000	219570	1291400	0
P04003	C4b-binding protein alpha chain	67.033	7.3131	466670000	434520000	475790000	1209300000	1166900000	524510000	7385200000	5676200000	6445900000	101310000	86587000	109150000	3534100	25105000	7253200	3262200000	3937900000	3344800000	143380000	132070000	157340000	463390	469620	0
P02654	Apolipoprotein C-I	9.3318	9.1748	425070000	516900000	369600000	4858600000	4982200000	1824300000	400330000	360590000	609850000	1095400000	1051000000	1446900000	356800000	1000100000	973060000	132200000	159930000	125690000	995700000	1281200000	1653900000	1392400000	3116700000	827500000
Q6N093	Putative uncharacterized protein DKFZp686I04196	46.06	7.6517	2101100000	2014100000	1976500000	859840	912810	301830	70549000	39530000	30852000	5885600000	6333300000	7706000000	1353400000	669080000	1160700000	5942900	5985200	5833100	4309800	2846600	1698200	482340	0	0
P00738	Haptoglobin	45.205	6.5649	2254400000	2501800000	2610900000	80277000	85188000	37436000	130480000	122410000	82132000	4576900000	3775600000	4057700000	2641000000	2991700000	2349000000	1254600	6369400	2513400	88909000	97669000	118640000	20213000	22162000	2633700
P01008	Antithrombin-III	52.602	6.6773	543940000	560090000	516560000	3453200000	3554700000	1842500000	1631500	2488500	1004500	14063000	16697000	15131000	1935600000	1068700000	1754900000	27740000	20697000	25462000	48208000	53008000	66496000	5044300000	5467100000	1664000000
P02749	Beta-2-glycoprotein 1	38.298	8.0275	790520000	738290000	638780000	2925300000	2639300000	2090300000	4658300	5900600	0	177210000	171880000	184710000	1833500000	1541900000	1766700000	57674000	65507000	62724000	388470000	368930000	438900000	4342400000	4323100000	1816000000
A6XGL1	Transthyretin	20.199	4.9226	1530800000	1666800000	1409800000	2076700000	2061700000	1275400000	2344100	7642300	5980200	207810000	180620000	219540000	2327900000	2021800000	2169200000	48133000	49467000	48972000	292110000	209040000	223730000	3673800000	3895700000	1724500000
P08603	Complement factor H	139.09	6.5865	370910000	413100000	419610000	2041200000	1948900000	1036900000	17540000	12967000	9133600	1287500000	1177400000	1273600000	1500900	1931300	1605100	111360000	127230000	103950000	5154600000	5136600000	6502800000	23189000	26552000	5991700
B3KS79	Alpha-1-antichymotrypsin	50.628	5.3378	620660000	565680000	690310000	3306900000	2790900000	1329100000	6917800	1995900	2435600	37602000	33293000	36706000	1529200000	1651200000	1587100000	54898000	13766000	25000000	95680000	179830000	107540000	5427000000	5244800000	1808900000
P00747	Plasminogen	90.568	7.2518	500970000	465320000	472730000	2211200000	1948500000	1112800000	153000000	126160000	139890000	1193200000	1193800000	1195300000	115520000	151110000	103310000	25564000	28754000	23842000	4378200000	4627800000	5072400000	640640000	676270000	70219000
A2RTY6	Inter-alpha-trypsin inhibitor heavy chain H2	106.44	6.8537	400240000	384570000	474990000	2455700000	2144400000	1121600000	1580500	1717100	124170	1191700000	1082700000	1116400000	130950000	110490000	153140000	3106900	1624800	2159500	4161500000	4500700000	5017100000	392530000	372370000	98345000
P19652	Alpha-1-acid glycoprotein 2	23.602	4.7592	1375000000	1422500000	1702100000	6919200000	7605400000	3572200000	13472000	18042000	16552000	49133000	33358000	35432000	133620000	94018000	145240000	40394000	36021000	35905000	24943000	33158000	26051000	617820000	882650000	408030000
B7Z8Q2	Alpha-2-HS-glycoprotein	46.626	6.2528	1172200000	1360500000	1697400000	6211200000	5012000000	3459300000	5326700	2635700	4646600	37474000	41083000	42969000	353860000	666020000	291490000	33752000	33339000	25688000	53674000	51536000	53298000	904800000	1015000000	373980000
A2BHY4	Complement C4-B	192.8	7.2781	321610000	374770000	361430000	2319200000	2219400000	1155500000	97888000	100170000	98024000	1478200000	1491000000	1423900000	10155000	12315000	10904000	21521000	15431000	17001000	3445300000	3301200000	4440100000	45292000	42314000	21190000
D9ZGG2	Vitronectin	54.305	5.542	525930000	479230000	598530000	3276300000	2879800000	1496200000	9004800	7020500	2946700	221840000	189650000	215090000	1275000000	1353100000	1256600000	14885000	18066000	14585000	242540000	270950000	274910000	3360200000	3868100000	662060000
B0YIW2	Apolipoprotein C-III	12.815	8.4984	582370000	228180000	421230000	2379200000	2090000000	1197200000	686640000	620160000	692460000	1388200000	1299000000	1200400000	204580000	298360000	240520000	226940000	265330000	220880000	1673400000	1785300000	1876500000	699210000	895610000	338180000
A0N5G1	Rheumatoid factor C6 light chain	12.528	8.6896	2021500000	1720900000	2004200000	8882900	7234400	1086200	655970000	230660000	328820000	4290400000	4465200000	4276200000	425240000	532570000	391320000	920040	1057100	342930	8455000	0	0	0	0	0
P06727	Apolipoprotein A-IV	45.398	5.0469	373700000	365110000	396460000	2744800000	2677400000	1270300000	3113700	3313700	3077900	102790000	104630000	105950000	683920000	865000000	835950000	85813000	450300000	329220000	281290000	334650000	331320000	3713100000	3604800000	631600000
P00734	Prothrombin	70.036	5.6976	313620000	351310000	292460000	1537200000	1440800000	720470000	9245400	2872000	0	471330000	412580000	460200000	468720000	497070000	503190000	9720400	9803000	9244900	2168600000	1932200000	2517400000	2044200000	2456000000	648150000
A5PL27	Ceruloplasmin	122.2	5.5005	354820000	293520000	312920000	1952700000	1565500000	1086800000	19581000	1510100	0	206490000	221150000	226410000	731780000	639640000	692440000	4705400	769300	749980	747690000	756110000	1090200000	3001900000	3004900000	1664800000
P19827	Inter-alpha-trypsin inhibitor heavy chain H1	101.39	6.7783	187420000	242830000	207540000	1480100000	1574600000	686520000	1230500	1101400	1031600	749410000	675780000	782140000	102000000	93548000	84628000	6310300	3691000	3957600	3116500000	2937600000	4253300000	479880000	505850000	262290000
P05155	Plasma protease C1 inhibitor	55.768	6.3573	338330000	371960000	322200000	1484200000	1449100000	836910000	971310	1019900	0	16119000	11423000	10983000	1261500000	1183100000	1235300000	1944200	2742400	1767700	43602000	37317000	56630000	3825700000	4132600000	575280000
B4E1C2	Kininogen-1	71.914	6.8048	340440000	445510000	501360000	2398700000	2150000000	1090300000	76997000	88278000	57594000	142700000	141570000	150460000	702670000	699410000	634050000	128800000	130860000	115490000	401000000	476540000	487110000	2627800000	2028300000	1123600000
B2R5G8	Serum amyloid A protein	14.808	9.2965	604670000	552590000	440270000	2762600000	2325400000	1337700000	136210000	130620000	187060000	276020000	244760000	303040000	521800000	720950000	568960000	44420000	38070000	32839000	973060000	794780000	727870000	1406600000	1741600000	194000000
K7ER74	Apolipoprotein C-II	20.049	6.557	319610000	392140000	370310000	1427800000	1668200000	677170000	780570000	593840000	994070000	849140000	1061700000	921930000	161690000	196670000	81857000	245930000	221670000	197590000	1533300000	1479900000	1561900000	234850000	279290000	81345000
P02751	Fibronectin	262.62	5.4509	571570000	577230000	564690000	1244000000	1116300000	572180000	2269000000	1656700000	2254100000	173550000	184170000	192430000	7896500	216960	7191400	682470000	752460000	711820000	827050000	863200000	1091500000	2575100	2660700	508440
B2R8I2	cDNA, FLJ93914, highly similar to Homo sapiens histidine-rich glycoprotein (HRG), mRNA	59.512	7.4562	183000000	196020000	164770000	1636400000	1356600000	756320000	129880000	102280000	104620000	388030000	340100000	359250000	163860000	208000000	123350000	101020000	81530000	71843000	1619600000	2369400000	3267400000	847660000	876470000	527130000
P04217	Alpha-1B-glycoprotein	54.253	5.7107	228250000	239240000	251200000	1630000000	1537600000	982290000	4459700	1440600	0	4392700	4077000	3120500	879290000	853740000	793400000	4915700	6010600	5158600	33314000	28132000	38749000	3507000000	3023500000	1297100000
Q0ZCH9	Immunglobulin heavy chain variable region	13.436	8.6516	1242200000	791580000	1213300000	0	0	1447700	463000000	390350000	525300000	2512100000	2442700000	2654700000	899900000	701130000	823450000	2399400	2968700	2362200	6336200	3811300	687800	0	0	0
P02763	Alpha-1-acid glycoprotein 1	23.511	4.6585	1145900000	609590000	881620000	3727200000	3310700000	1996800000	1965900	2232500	0	0	0	2393700	178490000	194460000	179210000	21897000	29277000	25337000	11280000	8172500	14186000	752680000	668740000	345060000
P10909	Clusterin;Clusterin beta chain	52.494	6.2083	425260000	329340000	466780000	1637500000	1203300000	834150000	108000000	84726000	89335000	623780000	557080000	573480000	525200000	445170000	608530000	36985000	43165000	37850000	631480000	629780000	925110000	1153200000	1347900000	390250000
C0JYY2	Apolipoprotein B-100	515.55	7.0393	194880000	190500000	190290000	1152000000	1067300000	558930000	412050000	310670000	387930000	682840000	643790000	654570000	9058500	5420300	7024300	8583700	7636000	6788100	2014100000	2022600000	2617100000	36686000	26130000	30771000
P02760	Protein AMBP	38.999	6.1518	431920000	352980000	225000000	1256800000	1098700000	671510000	18129000	13314000	10432000	556480000	466790000	548230000	161520000	207950000	169710000	6186100	6630300	7062900	2064200000	1308700000	1912100000	551290000	531810000	50436000
P02649	Apolipoprotein E	36.154	5.4216	361950000	339340000	326980000	1114800000	1075900000	527700000	401600000	343830000	437980000	712950000	606780000	662000000	329150000	100510000	236660000	114930000	129240000	104730000	1447600000	1373000000	1634700000	81606000	91444000	13190000
P02753	Retinol-binding protein 4	23.01	5.849	186950000	200080000	158790000	2006700000	1695600000	973030000	2582300	4040200	0	15765000	25958000	22007000	253290000	537890000	319370000	24184000	14410000	14422000	105780000	67377000	70625000	2362000000	1609100000	1655500000
P08697	Alpha-2-antiplasmin	54.565	6.2394	342940000	272450000	306360000	1782100000	1552800000	909440000	22048000	15831000	17530000	41390000	36998000	55387000	614020000	568200000	596350000	13124000	6321200	8006300	117660000	119830000	132480000	1812300000	1566800000	1271300000
Q96SA9	Anti-streptococcal/anti-myosin immunoglobulin kappa light chain variable region	11.52	9.0987	797530000	916890000	695720000	0	0	0	315280000	235180000	290680000	2791000000	2258700000	2809100000	229130000	234400000	326310000	0	1006400	0	0	0	0	4467600	0	186740
P01625	Ig kappa chain V-IV region Len	12.64	8.1546	939460000	838590000	882140000	4723100	0	3218600	395730000	332810000	382420000	2699600000	2204100000	2618200000	67850000	183190000	195920000	4438900	7259200	6267400	7310400	7502000	6044700	0	0	0
P02743	Serum amyloid P-component	25.387	6.5188	365720000	314570000	285770000	874460000	871080000	422300000	0	0	0	807570000	706460000	581060000	16704000	26424000	18907000	822040	996510	672980	1881800000	2141200000	2004400000	116370000	140390000	11430000
Q9UL83	Myosin-reactive immunoglobulin light chain variable region	11.834	8.8462	905960000	1045300000	698220000	0	3650300	0	370350000	348320000	535150000	2244800000	2462700000	2325000000	107160000	218080000	120010000	1847200	1221800	292150	0	0	0	0	0	0
Q8NF17	FLJ00385 protein	56.11	7.6373	748490000	1218100000	805920000	70909000	60650000	33123000	504680000	334910000	453180000	2262300000	1929500000	2406400000	32638000	61963000	34605000	486560	429540	413990	103750000	100720000	158580000	5086400	4721700	7150500
D9YZU5	Hemoglobin subunit beta	15.998	7.323	828260000	781990000	798380000	87154000	91983000	35881000	392190000	191970000	264770000	1559500000	1403900000	1598400000	753330000	1173200000	716410000	12326000	18879000	15919000	39740000	39813000	50746000	33878000	27950000	10846000
B7ZKJ8	ITIH4 protein	103.88	6.8816	182770000	176180000	182960000	1365200000	1211400000	604150000	4901200	11284000	0	123620000	139370000	138740000	362770000	395150000	417140000	8348500	3572500	2990800	327130000	343650000	355400000	1669700000	1840100000	712060000
P06396	Gelsolin	85.696	6.1904	218660000	316600000	262010000	1677500000	1409200000	780590000	10707000	10665000	3216200	45287000	57362000	73740000	390880000	353610000	406060000	6386100	6485400	4039300	313390000	310860000	357200000	1511700000	1506400000	289750000
C9JF17	Apolipoprotein D	24.158	5.2901	369120000	445640000	454750000	992830000	1362400000	460310000	37405000	44459000	31445000	232040000	298130000	372560000	427920000	388070000	555570000	9784300	11122000	6340800	398240000	411440000	459100000	835520000	887810000	22022000
Q6GMW4	IGL@ protein	24.854	6.7455	506180000	868820000	887170000	0	0	8096400	238240000	168860000	265570000	1958200000	1900200000	2090900000	82449000	72775000	86619000	3364600	2372100	3135500	403030	1997700	860480	0	0	0
D1MGQ2	Hemoglobin subunit alpha	15.257	9.0879	561290000	653470000	541160000	46492000	32203000	10210000	108420000	102610000	81864000	1812700000	1883000000	1728200000	286630000	645540000	475390000	1192900	4124500	2414400	24536000	26990000	15780000	19830000	26883000	5779800
Q8TCD0	Uncharacterized protein	26.234	8.193	808620000	860800000	1020400000	4795500	6822700	2073800	169610000	184230000	145730000	1625800000	1585200000	1734600000	414440000	234010000	149490000	1234600	1425100	0	5345400	7897100	6131300	0	0	0
B4E1Z4	Complement factor B	140.94	7.1795	159530000	200410000	179590000	1114600000	1069600000	584570000	0	468800	0	86072000	73843000	64269000	408920000	412090000	403370000	1893400	1759400	1165300	302130000	295270000	464520000	1388400000	1405300000	246820000
Q9UL78	Myosin-reactive immunoglobulin light chain variable region	11.646	8.4602	774990000	758590000	1039800000	0	0	2464800	265350000	220040000	351560000	1525200000	1461700000	1809300000	197410000	181870000	254320000	2927100	3214400	3630200	3047400	0	0	0	0	0
P02746	Complement C1q subcomponent subunit B	26.721	8.868	121600000	104940000	104380000	579010000	314630000	256970000	1754400000	1617100000	2247500000	1657300	2629000	5768700	598250	374730	0	397190000	492380000	514990000	39996000	30427000	31053000	1295200	100500000	100540
P01861	Ig gamma-4 chain C region	35.94	7.4127	612070000	618930000	681880000	0	0	0	789130	2125300	1040800	1541100000	1611400000	1523300000	138220000	231480000	166740000	0	0	0	0	0	0	0	0	0
P07360	Complement component C8 gamma chain	22.277	8.4762	113960000	113530000	154170000	423110000	412400000	237000000	0	0	0	262600000	215450000	252800000	1401700	117040000	1614700	323370	706610	174550	1432100000	1445800000	1799300000	33735000	38143000	11155000
P43652	Afamin	69.068	5.7045	135820000	119340000	135800000	833060000	785150000	444010000	669720	892810	0	741970	950850	762050	297030000	281480000	322350000	3964100	4077000	4123800	2350100	3185300	3100000	1474400000	1468500000	557150000
A2KBC4	Anti-TN-C scFv	25.164	8.5545	540650000	465960000	455550000	0	909030	0	400140000	300760000	313410000	1217300000	1158000000	1236500000	273060000	169200000	264210000	515790	1127300	652040	0	0	0	0	0	0
P01707	Ig lambda chain V-II region TRO	11.561	8.4609	743080000	708150000	715990000	0	20581000	8131100	156510000	180570000	227230000	976150000	1149300000	1091900000	267740000	51887000	215440000	2646500	1793900	1842300	20532000	30555000	23754000	0	0	0
A8K2N0	Complement C1s subcomponent	76.612	4.6075	67427000	82080000	78360000	499260000	439150000	261680000	1378800	276620000	1007600	264590000	237260000	231970000	14656000	18830000	9658700	153200000	210500000	148760000	1016400000	1036900000	1179400000	125430000	118280000	33220000
P01591	Immunoglobulin J chain	18.098	4.8668	335830000	367830000	286720000	26173000	17875000	9946600	937840000	859540000	1082800000	920420000	696860000	800280000	0	0	0	6777100	6737600	5866600	22224000	18486000	19424000	0	2382000	0
D3DP16	Fibrinogen gamma chain, isoform CRA_a	37.738	6.2412	90769000	111260000	120460000	253860000	241230000	334090	1954700000	1428600000	2058700000	64305000	52455000	175760	0	0	0	0	1833400	1097000	2856900	2027900	2324400	0	0	0
A0N5G5	Rheumatoid factor D5 light chain	12.766	9.1671	803750000	599840000	691810000	0	0	168580	160270000	128220000	95249000	1142300000	969600000	1312100000	194830000	155200000	104180000	1545000	2238000	1556800	0	0	0	0	840250	0
P02747	Complement C1q subcomponent subunit C	25.773	8.5831	135360000	200900000	121220000	411510000	315640000	252680000	1143300000	1014400000	1344700000	4072500	3588400	4645700	0	0	0	406730000	489300000	358000000	15348000	25405000	26539000	0	0	0
Q59EP2	Angiotensinogen	53.777	6.3934	45212000	84222000	84214000	522750000	509540000	477730000	2437700	2782400	1511500	5708500	6803200	4171400	143230000	130480000	138120000	7426300	1961700	2925800	10917000	11507000	7531400	1534400000	1642500000	694490000
H6VRG1	Keratin, type II cytoskeletal 1	66.125	8.3311	105880000	125790000	113060000	145620000	162030000	66222000	376770000	272510000	307850000	430220000	386270000	416600000	260280000	237300000	269460000	419770000	485090000	386890000	189140000	189410000	218720000	203780000	226300000	37710000
P05546	Heparin cofactor 2	57.07	6.8939	87065000	91755000	91130000	776430000	622980000	303080000	10484000	1014300	0	136690000	145540000	103220000	265240000	268290000	226580000	273620	251720	268800	325380000	309130000	422770000	843470000	741030000	104720000
Q5NV90	V2-17 protein	10.405	4.2145	491830000	401400000	442220000	0	1623500	0	227160000	238670000	271240000	1097100000	868420000	1240800000	68806000	28353000	8870700	0	1272700	0	0	0	0	0	0	0
C9IZP8	Complement C1s subcomponent	11.808	3.8661	92396000	69242000	78653000	267120000	228900000	215410000	0	0	0	285210000	133320000	253470000	0	45392000	0	0	0	0	763100000	848450000	1623300000	97437000	111410000	202980000
P27169	Serum paraoxonase/arylesterase 1	39.731	4.8869	125660000	118550000	108930000	557690000	536090000	349430000	31013000	23878000	23699000	148250000	105650000	142750000	207620000	181210000	199160000	4849000	4900700	4156400	237120000	222800000	423280000	582030000	560000000	407240000
Q6N092	Putative uncharacterized protein DKFZp686K18196	56.423	6.9368	475500000	449310000	483410000	4452800	748920	1757300	19136000	17256000	24182000	640890000	663830000	589990000	591670000	704610000	622830000	0	0	47144	0	0	0	1243100	1778600	0
A8K5J8	cDNA FLJ75066, highly similar to Homo sapiens complement component 1, r subcomponent (C1R), mRNA	80.198	6.4126	49857000	41287000	51141000	385180000	355760000	168590000	57908000	46033000	49811000	196540000	187030000	235650000	804940	759720	0	15643000	16553000	15655000	990200000	1001100000	1358800000	8221400	9020300	1389600
Q5SRP5	Apolipoprotein M	13.051	5.9239	139530000	158330000	147970000	853870000	617530000	443340000	23823000	27454000	30660000	132740000	142270000	142080000	203090000	265020000	197190000	7869800	11209000	7063800	271300000	314200000	345830000	469800000	115860000	67837000
P20851	C4b-binding protein beta chain	28.357	4.7994	34841000	33038000	26987000	229170000	99268000	64229000	1129900000	601540000	929840000	19585000	6193600	19323000	446830	0	0	823670000	419420000	444300000	96484000	104230000	17767000	273710	0	0
A2NB45	Ig kappa chain V-II region TEW	12.388	8.6853	193220000	261760000	219980000	0	258590	436160	50102000	60317000	70969000	1456200000	1187200000	1477700000	37339000	22970000	43845000	0	0	0	887010	0	0	0	0	0
Q8NEJ1	Uncharacterized protein	25.024	7.7988	395080000	439650000	436160000	17568000	11080000	4663200	89552000	79525000	129960000	1104200000	1259100000	962150000	18412000	55108000	19365000	1086300	594640	493020	15355000	13165000	12480000	0	0	0
P07357	Complement component C8 alpha chain	65.163	6.4087	60019000	50690000	53908000	404430000	371130000	200570000	160600	92812	195280	233860000	180560000	216330000	223600	548250	964190	2118700	1332100	1388600	995110000	958610000	1130700000	23866000	20463000	4169400
Q9NPP6	Immunoglobulin heavy chain variant	44.786	6.038	372850000	420760000	424770000	0	0	0	18497000	18959000	16387000	602690000	576150000	664970000	784330000	492360000	467960000	0	0	463300	0	0	0	0	0	0
O43866	CD5 antigen-like	38.087	5.1461	179460000	184030000	171750000	60806000	62583000	34315000	946910000	809900000	1022100000	268780000	318150000	281240000	538480	0	0	8783200	11482000	8955600	117970000	107350000	141430000	5744700	4566500	4173800
P02748	Complement component C9	63.173	5.2677	81474000	63195000	83264000	453490000	406730000	238150000	179650	983800	1157800	106040000	74298000	106770000	66644000	99110000	42684000	1927000	682000	732770	547240000	549000000	724090000	463170000	431380000	136330000
P36955	Pigment epithelium-derived factor	46.312	6.3276	78237000	83012000	79190000	498430000	451080000	253060000	0	0	0	21360000	17419000	19244000	170390000	175460000	189350000	865750	1462800	862920	53554000	69323000	79056000	1001700000	854810000	502280000
P07358	Complement component C8 beta chain	67.046	8.1728	64787000	68189000	58746000	369800000	319390000	222610000	0	155400	0	213160000	201080000	189880000	2492500	1429500	1463300	1330900	765360	746250	938170000	834740000	1043300000	17379000	12044000	1906600
P13645	Keratin, type I cytoskeletal 10	59.51	4.8754	90962000	98375000	111470000	126310000	107240000	80851000	271360000	231720000	286890000	152870000	168320000	151170000	157430000	263080000	139590000	384480000	423580000	342930000	146060000	202660000	197740000	165470000	152570000	41231000
B2R582	Tetranectin	22.537	5.8396	47139000	87112000	83316000	458490000	426220000	222230000	0	0	0	13371000	12295000	13235000	216270000	204450000	181850000	3265000	1124900	3232800	53819000	45896000	70006000	873840000	900720000	542060000
P02787	Serotransferrin	77.063	7.1266	658830000	462800000	420850000	13783000	8659100	2174300	0	0	0	10391000	14629000	19727000	1420700000	472080000	945260000	0	0	0	0	0	0	1958000	1993000	2342100
Q5FWF9	IGL@ protein	24.794	5.2672	439640000	505680000	414760000	3636100	4490000	0	122140000	95563000	121170000	1142100000	723850000	498760000	109980000	126940000	105520000	218920	602860	97211	2795100	2478200	10048000	0	0	0
P25311	Zinc-alpha-2-glycoprotein	34.258	5.9243	204890000	246070000	168060000	1166400000	1204000000	787900000	905090	1089300	0	953980	0	0	21120000	28027000	14501000	7721400	7177100	7367600	865810	0	0	192720000	207630000	53835000
Q9UL88	Myosin-reactive immunoglobulin heavy chain variable region	14.142	10.1091	422320000	383540000	385580000	0	0	0	197940000	101760000	143080000	710340000	738430000	819590000	120440000	60597000	222290000	0	0	0	0	0	0	0	0	0
E7ETH0	Complement factor I	66.625	7.6188	83404000	81189000	97988000	493690000	451740000	218830000	1494800	1280400	1221400	15418000	20656000	19874000	126280000	156370000	127330000	29974000	28877000	28168000	112550000	127130000	148670000	685510000	651090000	524600000
P07225	Vitamin K-dependent protein S	75.122	5.3694	81759000	48800000	71488000	267780000	237360000	109350000	736510000	550200000	748620000	26063000	40736000	33628000	7974700	12542000	4824100	143590000	183810000	160370000	143650000	156450000	194320000	65728000	80735000	16374000
P51884	Lumican	38.429	6.5988	46371000	51927000	58159000	351980000	318870000	215000000	3875000	2781500	0	8065800	7223700	7496600	201600000	218440000	236930000	1487700	1596300	927540	497960	0	0	835460000	900480000	398780000
H0YAC1	Plasma kallikrein	76.773	8.1012	57159000	56916000	55598000	415350000	355850000	191630000	6021500	5586800	3725700	94578000	93041000	99244000	57744000	53765000	58714000	16312000	19574000	16622000	530300000	612140000	611310000	220780000	176120000	32439000
P02745	Complement C1q subcomponent subunit A	26.016	9.4514	66672000	67932000	63024000	234390000	254700000	103570000	760330000	866490000	862170000	2269100	4739300	5087500	0	0	0	178410000	183700000	132220000	3729100	9357500	10064000	0	0	0
P35527	Keratin, type I cytoskeletal 9	62.064	4.8867	77195000	60778000	60294000	79545000	88982000	44446000	132590000	125770000	112440000	275770000	262820000	286930000	155160000	167480000	135030000	312370000	360640000	289360000	89016000	85590000	182000000	91748000	100520000	25726000
O15270	Serine palmitoyltransferase 2	62.924	7.8541	82379000	173980000	144980000	148850000	153090000	85472000	877660000	752710000	868000000	54879000	57814000	53800000	0	0	0	478710	634650	428700	218390	2719900	2078900	0	0	0
A5PL32	Apolipoprotein L1	48.516	7.2008	165870000	145160000	182400000	463690000	364940000	225690000	59769000	60230000	59029000	191830000	219640000	163180000	123770000	101140000	125150000	1307300	2239300	1618000	130780000	127990000	127490000	153770000	196780000	23905000
A2NJV5	Kappa light chain variable region	13.182	7.4072	133050000	205330000	140140000	2217500	0	1126100	73553000	59042000	90609000	959820000	649750000	846070000	27912000	51172000	10361000	0	0	0	0	5217200	5408800	0	0	0
P01031	Complement C5	188.3	6.491	42331000	37965000	38968000	249230000	236950000	120220000	4167800	1848500	210500	123620000	127860000	124590000	0	0	248140	466490	432350	349180	636110000	626310000	730100000	679620	944680	101730
P10643	Complement component C7	93.517	6.439	27779000	35843000	30575000	247860000	228710000	118770000	0	3834400	0	88092000	97897000	92881000	10129000	13967000	7965400	461070	232670	237460	509810000	668110000	717580000	81649000	69993000	24989000
P01611	Ig kappa chain V-I region Wes	11.608	7.4137	142930000	105730000	128010000	0	0	0	0	5584400	0	761370000	1031100000	805930000	34744000	0	25672000	0	0	0	0	0	0	7466700	5893500	0
P13671	Complement component C6	104.79	6.7437	36648000	31107000	32460000	215310000	205670000	108570000	61275	0	0	115040000	99640000	113830000	891830	2218900	321460	217080	343120	120890	630630000	647960000	742460000	8769400	11068000	2344900
A2NUT2	Lambda-chain (AA -20 to 215)	24.654	7.7245	318380000	315960000	287850000	453870	0	0	71568000	52920000	74155000	482660000	586180000	489250000	119330000	157000000	25008000	887470	1136600	87035	0	3180900	6488000	0	0	0
Q96PD5	N-acetylmuramoyl-L-alanine amidase	62.117	7.3965	40311000	34806000	42692000	266680000	329800000	146520000	0	333220	0	5500300	5198800	7440000	80295000	98420000	99629000	352930	157670	229860	16348000	21574000	19983000	647910000	716540000	127800000
B2R815	Kallistatin	48.525	7.853	33855000	38245000	31378000	226020000	205070000	101130000	2758100	0	0	8006800	9387400	7067300	77391000	93771000	214220000	401770	224320	110450	40110000	46791000	57511000	631680000	582420000	227570000
P27918	Properdin	51.276	7.9224	7554400	6090100	12627000	179140000	190620000	104000000	24159000	21508000	25070000	49718000	72293000	68386000	0	0	0	89608000	100940000	87138000	438880000	553300000	530210000	1016100	325010	0
Q5NV86	V1-20 protein	10.348	8.2262	265230000	153670000	293970000	3530100	0	0	124110000	83365000	0	466550000	479270000	480000000	52885000	93828000	59560000	0	673780	0	0	2142400	2642100	0	0	0
B2R9F2	Corticosteroid-binding globulin	45.094	5.9449	58028000	78446000	92029000	276570000	309550000	155370000	176440000	484600	0	0	986970	551820	116660000	119090000	131960000	480360	180150	517530	0	207420	0	368550000	341300000	312810000
Q8IWB9	Testis-expressed sequence 2 protein	125.3	5.8739	235480000	364620000	287220000	0	0	0	1876000	1386000	0	8519700	6971700	8022100	497680000	681050000	428010000	0	0	92046	0	0	0	11478	0	0
P02775	Platelet basic protein	13.894	9.0688	42220000	26520000	42972000	166360000	162570000	64900000	38427000	29940000	40957000	7034300	1808500	3933600	96144000	97974000	84681000	118520000	137560000	123680000	8683300	10898000	1402900	477020000	518640000	210610000
Q66K66	Transmembrane protein 198	39.474	10.2168	241010000	169290000	216180000	0	0	0	0	0	0	5590300	3738000	3357200	751060000	640320000	445010000	0	0	0	0	0	0	0	0	0
O75636	Ficolin-3	32.903	6.663	38783000	66838000	60974000	179840000	184110000	122320000	57504000	49473000	56054000	121940000	111950000	136620000	0	596030	0	16437000	18632000	18401000	303650000	412960000	470020000	5126900	7170900	81643
P04207	Ig kappa chain V-III region CLL	14.275	8.7038	24128000	113680000	25990000	2271500	0	836730	4714400	0	0	763300000	650450000	738820000	0	57735000	1733900	3847100	6748600	3871900	0	0	0	0	0	0
Q03591	Complement factor H-related protein 1	37.65	7.4243	31766000	46531000	32536000	168390000	134680000	63963000	26980000	13564000	11135000	75583000	88448000	95818000	0	0	0	56142000	63473000	64095000	350020000	394210000	571080000	19236000	13669000	239310
A2J1M2	Rheumatoid factor RF-IP9	10.549	9.4998	114120000	183860000	162170000	1452300	0	283680	24028000	24671000	24110000	465880000	669150000	540040000	0	40361000	35442000	814010	0	342340	0	0	0	0	0	0
P35542	Serum amyloid A-4 protein	14.746	9.3775	0	0	0	114070000	82336000	53458000	4808800	1392000	12539000	40493000	23266000	40315000	22068000	23786000	23581000	1197900	1264900	2522800	64269000	49419000	87647000	347750000	323620000	891140000
Q6N089	Uncharacterized protein	51.724	8.0073	27272000	31383000	21521000	0	0	0	13517000	7159500	11608000	657680000	534120000	757530000	34271000	25730000	38833000	562270	420090	636650	0	0	0	0	0	0
P23083	Ig heavy chain V-I region V35	13.009	9.869	133600000	206650000	160800000	0	0	0	15582000	15320000	22939000	495950000	483210000	532260000	25310000	24123000	36837000	209890	0	0	0	0	0	0	0	0
Q8IZZ5	Coagulation factor XII	67.734	7.7519	25765000	26634000	24550000	234060000	218050000	137530000	1014100	786830	1043800	2025800	2041000	1675000	64070000	62389000	57143000	3267300	4187400	3429700	12366000	13168000	11844000	460570000	454750000	257580000
P01613	Ig kappa chain V-I region Ni	11.745	4.3868	193910000	167030000	148480000	0	0	0	6414900	13027000	5300900	487290000	406470000	463000000	46047000	58032000	73286000	0	773310	976730	0	0	0	0	0	0
A5YAK2	Apolipoprotein C-IV	14.58	9.4546	6587000	21068000	15684000	137170000	149410000	95274000	117970000	103790000	147550000	100040000	93419000	100320000	0	0	461270	65226000	68980000	34785000	217840000	219920000	356080000	0	0	0
Q7Z3Y6	Rearranged VH4-34 V gene segment	12.902	8.1554	210070000	237710000	229310000	0	0	0	56844000	50098000	69260000	303430000	271520000	459970000	25856000	80187000	28994000	0	0	174040	4571300	6574600	0	270670	0	0
P01621	Ig kappa chain V-III region NG9	10.729	6.4625	231490000	8290200	235820000	0	2474800	776260	52514000	43341000	60601000	628950000	118300000	538950000	16349000	5416300	50269000	1080200	0	1003800	0	0	0	4824000	8409600	0
A2MYD6	V1-2 protein	10.353	5.7037	133980000	95392000	115720000	0	3786500	1734800	103120000	110950000	153760000	210570000	449650000	428060000	11251000	106260000	5677300	901140	1199600	628120	0	0	0	0	0	0
P05543	Thyroxine-binding globulin	46.324	6.2722	22223000	15399000	14352000	161920000	140880000	89176000	0	0	0	678790	857470	686870	41952000	73031000	47991000	673990	243930	360240	0	0	0	567210000	451850000	233540000
B0AZL7	Insulin-like growth factor-binding protein complex acid labile subunit	66	6.7804	23345000	21674000	21249000	205440000	203800000	105800000	0	336590	398490	21778000	22324000	26513000	54188000	62788000	51345000	0	0	0	115550000	134920000	159780000	274450000	240300000	113110000
P05160	Coagulation factor XIII B chain	75.51	6.3569	6503200	9618000	8033300	64149000	69017000	39050000	117240000	103300000	128160000	15171000	11645000	19595000	325620	0	1405400	277250000	343200000	261900000	102450000	102910000	106390000	1992100	2309700	436600
Q68CK4	Leucine-rich alpha-2-glycoprotein	38.167	6.9491	54140000	47956000	55831000	306770000	280950000	187310000	0	0	0	731510	1056500	842180	67583000	85979000	58701000	33097	0	0	0	0	0	285710000	252650000	95970000
Q9UL90	Myosin-reactive immunoglobulin heavy chain variable region	12.437	8.6488	137200000	160770000	174620000	0	0	0	50066000	49022000	44996000	390070000	296430000	289190000	31560000	39942000	76795000	0	0	0	0	0	0	0	0	0
Q5NV92	V5-6 protein	10.573	6.2248	170660000	156950000	173560000	2882400	2951800	1525500	56612000	58303000	88997000	281790000	319230000	304120000	51960000	15680000	41503000	349300	347900	346520	1287000	2051200	2239800	0	0	0
A8K3E4	Fibrinogen alpha chain	69.712	8.1702	36362000	44199000	33902000	40062000	35506000	29895000	465060000	418800000	468260000	14857000	5350400	17272000	0	0	0	13940000	13729000	10983000	1622600	2536500	2456200	495820	0	34016
P04211	Ig lambda chain V region 4A	12.38	7.1177	77470000	0	196090000	3593500	0	0	97186000	48102000	86309000	459960000	251140000	302040000	38109000	38375000	35591000	0	0	0	4826000	3635500	4604700	0	0	0
Q9UL82	Myosin-reactive immunoglobulin light chain variable region	11.445	6.5307	101880000	88574000	70812000	0	0	0	45673000	41284000	57836000	357950000	372730000	417180000	26956000	43460000	20166000	0	0	0	0	0	0	0	0	0
Q14520	Hyaluronan-binding protein 2	62.671	6.5246	47876000	36015000	39738000	197590000	215800000	94848000	0	265910	0	39025000	33455000	35625000	50481000	72571000	50212000	168880	69211	253190	69222000	75281000	83046000	159580000	179350000	56237000
P05154	Plasma serine protease inhibitor	45.674	9.7593	9741000	9971700	10911000	171910000	130740000	72313000	35117000	3491300	2415700	15012000	11839000	10545000	39032000	35534000	32391000	3993700	3520900	3757600	48611000	56103000	76771000	256580000	253930000	172590000
P22792	Carboxypeptidase N subunit 2	60.556	5.8877	12493000	11419000	6604600	205350000	121860000	86921000	2630500	3514900	854870	12567000	15256000	15328000	41572000	47141000	48601000	0	0	20217	79118000	79248000	89466000	283910000	225310000	68562000
Q6N096	Putative uncharacterized protein DKFZp686I15196	50.926	8.1509	64573000	65339000	65400000	0	642600	0	30714000	28185000	33052000	487490000	267570000	262070000	31388000	67721000	30443000	236380	235050	244790	692620	968860	1550200	0	0	0
D6RF35	Vitamin D-binding protein	53.02	5.196	35336000	46782000	28713000	95440000	135330000	70867000	0	0	0	675070	1104100	934410	5357600	100770000	96978000	776610	1126200	755260	1045900	1248500	2060800	280850000	426830000	878230
P02776	Platelet factor 4	10.845	8.782	7310200	8443300	13398000	84484000	75532000	12342000	192990000	182280000	291280000	7340800	23163000	7687300	9227600	8140800	8629600	69464000	85513000	65137000	14697000	30179000	20314000	36050000	32555000	4314600
P23142	Fibulin-1	77.213	4.8617	27156000	22467000	25123000	119670000	110990000	61288000	2341800	3059600	1270000	64804000	76556000	66453000	743640	386610	382370	2401500	2038200	1730200	208880000	201090000	223480000	8996800	12026000	1789500
Q65ZC9	Single-chain Fv	25.569	9.3733	158240000	215950000	165830000	0	0	0	37629000	26076000	1608400	167710000	156950000	156710000	47977000	52359000	51029000	0	0	0	0	0	0	0	0	0
P35908	Keratin, type II cytoskeletal 2 epidermal	65.432	8.1738	33168000	27776000	26303000	33321000	32884000	13579000	48348000	34924000	53850000	44844000	46237000	47465000	54790000	69009000	50473000	112510000	129180000	102240000	45275000	49026000	46705000	40091000	42893000	18220000
Q06033	Inter-alpha-trypsin inhibitor heavy chain H3	99.848	5.4905	12457000	17963000	8486800	124010000	106580000	60581000	651470	1375700	280100	3146500	5133300	7337300	40652000	47702000	41502000	186790	209500	0	57661000	51910000	52232000	209660000	215970000	88061000
Q16610	Extracellular matrix protein 1	60.673	6.6976	12685000	11455000	12925000	88020000	80917000	30480000	9723400	7928400	7274900	16560000	9412400	10376000	6900600	16021000	6392000	71250000	83181000	56202000	97911000	97807000	130600000	124570000	120960000	26013000
P15169	Carboxypeptidase N catalytic chain	52.286	7.3617	19876000	7836800	15740000	162050000	143430000	65753000	1905200	2807900	887570	15983000	19129000	20675000	30430000	45610000	24477000	0	0	0	68736000	85675000	134280000	114960000	89670000	28565000
Q9UL75	Myosin-reactive immunoglobulin heavy chain variable region	13.719	8.6637	94651000	73781000	65065000	1723600	2208300	1054900	76724000	53694000	56740000	213730000	197190000	165570000	22273000	37643000	21812000	471690	397170	0	1966700	3553900	2916000	0	0	0
P00742	Coagulation factor X	54.731	5.7401	22930000	23966000	22684000	116240000	148190000	62513000	11448000	7466000	0	2537800	2206300	5436100	45959000	45868000	44646000	0	115850	73095	10364000	10503000	11672000	191470000	189230000	98678000
Q0ZCI8	Immunglobulin heavy chain variable region	13.708	6.5282	93779000	101940000	85997000	0	0	0	68859000	59508000	91701000	25870000	191480000	256350000	22263000	41805000	22788000	0	0	0	0	0	0	0	0	0
P00739	Haptoglobin-related protein	39.029	7.1076	39734000	42463000	35411000	12157000	8324700	4480500	101610000	57645000	122220000	131990000	117110000	104900000	61296000	59951000	75401000	0	115760	77962	9834400	11365000	8776200	6975700	9183900	3531800
Q13790	Apolipoprotein F	35.399	5.3633	33224000	20179000	17849000	67069000	56006000	63121000	5047700	5794400	4531300	36988000	40414000	42760000	42540000	30143000	47737000	768610	812360	1476400	25685000	30979000	142640000	76795000	79198000	138690000
Q6N095	Uncharacterized protein	52.36	8.7274	89570000	113150000	103990000	258060	335580	132320	6349100	4177700	8423200	210000000	230460000	235670000	686010	0	0	153070	132750	130240	0	431030	540980	0	0	0
Q96IY4	Carboxypeptidase B2	48.424	7.7674	10543000	14567000	13228000	121700000	127210000	48309000	416700	2378200	0	5605100	1051200	348120	22624000	71425000	38879000	349290	452820	503220	9597100	19182000	13909000	204500000	211360000	65920000
P04430	Ig kappa chain V-I region BAN	11.84	8.646	85875000	84150000	84106000	0	0	0	0	24203000	0	243310000	212630000	234430000	7688600	20645000	0	0	0	0	0	0	0	0	0	0
P22352	Glutathione peroxidase 3	25.57	8.2935	12323000	11468000	15009000	83381000	72750000	44676000	0	0	0	8795300	11588000	8481700	35975000	39222000	25612000	0	339800	0	46790000	39397000	75643000	182740000	209330000	63932000
Q8TBD0	Uncharacterized protein	14.012	8.0627	119920000	85916000	114500000	0	0	0	68826000	34049000	61328000	123900000	133790000	137400000	32135000	35948000	22705000	194100	167230	143350	2507200	0	0	0	0	0
B4DF70	Peroxiredoxin-2	20.107	9.0957	9361600	9182200	14672000	23654000	22443000	4902500	257110000	245900000	297730000	733250	0	0	0	0	0	1821200	1573500	2071400	1223500	0	1060000	16388000	16280000	1574300
A8K008	Uncharacterized protein	51.596	8.2686	98130000	50840000	75710000	552080	542880	362370	21755000	17412000	26412000	197210000	179700000	192520000	10921000	41944000	0	98053	134810	77140	898060	563690	0	1712200	1992700	0
P04438	Ig heavy chain V-II region SESS	16.323	7.1815	99671000	62379000	85303000	1043600	550160	0	28770000	11146000	15927000	208820000	166640000	172960000	9510900	21007000	9818600	0	0	0	0	0	0	12013000	4962100	0
A2J1N0	Rheumatoid factor RF-IP14	10.499	9.1663	71778000	49146000	50370000	972950	0	0	42005000	36213000	45627000	193110000	154900000	214730000	10920000	15568000	18636000	0	0	0	0	0	0	0	0	0
Q5NV84	V1-3 protein	10.492	7.1707	65110000	55753000	65069000	0	1846900	0	48854000	34507000	52906000	191980000	147990000	196760000	0	19238000	0	0	0	0	0	0	0	0	0	0
P36980	Complement factor H-related protein 2	30.65	6.3354	12580000	9453000	12044000	82727000	62768000	30586000	0	0	0	37068000	37727000	36045000	0	0	2295900	2737400	3853800	2405100	126380000	172440000	189450000	14342000	8053500	2122700
P01708	Ig lambda chain V-II region BUR	11.506	8.0353	40820000	28110000	38097000	0	0	0	40008000	35731000	64734000	217910000	149380000	156950000	2671700	49419000	6852500	0	0	0	0	0	0	0	0	0
Q8N5F4	IGL@ protein	24.961	4.9969	70351000	63781000	72154000	0	0	371720	43331000	41126000	35333000	159060000	162810000	169150000	2726900	5627300	3145000	0	0	0	0	0	0	0	0	0
P01699	Ig lambda chain V-I region VOR	11.514	4.8677	0	1886800	0	0	0	0	74277000	55242000	81044000	221990000	95311000	290970000	5262800	265150	0	0	0	0	0	0	0	0	412910	0
Q0ZCH6	Immunglobulin heavy chain variable region	14.336	6.4457	19681000	68371000	39356000	0	0	0	15539000	20911000	19073000	193970000	195660000	196480000	22244000	13450000	12607000	0	86033	0	0	0	0	0	0	0
P04208	Ig lambda chain V-I region WAH	11.725	6.4562	16477000	120430000	77035000	0	0	0	7872600	8009000	0	179760000	155310000	189300000	14698000	37826000	9457000	0	0	0	0	0	0	0	0	0
Q5HYM1	Putative uncharacterized protein DKFZp686O1553	54	5.7039	15018000	11915000	16652000	96878000	59474000	1605500	191440	269520	0	56263000	15519000	56219000	0	0	0	476640	476110	312830	173900000	170830000	133220000	1755600	2218700	0
G3GAU4	Anti-H1N1 influenza HA kappa chain variable region	11.606	8.1808	64872000	94613000	101300000	0	0	0	7128500	6328800	5996600	163650000	181080000	175430000	1055100	4284500	0	0	0	0	0	0	0	0	0	0
P11226	Mannose-binding protein C	26.143	5.1405	2683700	0	3658200	33590000	30182000	25198000	4338300	4161500	2788300	26330000	25544000	19640000	0	0	6609300	7600000	7064000	9270400	175220000	207120000	190870000	325140	0	0
Q7Z351	Putative uncharacterized protein DKFZp686N02209	52.851	8.6132	89898000	82273000	95919000	0	0	0	11308000	4616700	5463000	119580000	158110000	183090000	5674500	19764000	5939800	86193	0	116880	0	0	0	0	0	0
Q9NSD6	This CDS feature is included to show the translation of the corresponding V_region. Presently translation qualifiers on V_region features are illegal	11.306	5.75	47198000	112430000	31245000	0	0	0	10875000	11994000	5351100	171560000	181840000	181390000	5192000	7818900	10080000	0	0	0	0	0	0	0	0	0
Q5NV82	V4-2 protein	11.142	8.183	77539000	80107000	69454000	0	0	0	17324000	8075300	7655100	166120000	142340000	174580000	4163400	0	6657500	0	0	1427100	572760	0	0	0	0	0
A0A5E4	Uncharacterized protein	24.746	5.7412	37274000	57570000	52586000	958270	952800	0	31507000	26349000	36568000	130200000	108960000	134050000	41215000	41899000	52270000	0	0	0	0	686520	1767400	0	0	0
P06889	Ig lambda chain V-IV region MOL	11.143	3.9765	51890000	72088000	78565000	0	0	0	24949000	29987000	28096000	166830000	88569000	173930000	5205800	5313600	11602000	0	0	0	0	0	0	0	0	0
Q5NV69	V1-13 protein	10.335	4.7656	51922000	42769000	30086000	0	0	0	8606600	7675500	10423000	167050000	137210000	186600000	35814000	16936000	37140000	972320	0	857050	0	0	0	0	0	0
G3XAK1	Hepatocyte growth factor-like protein	81.998	7.8239	4225200	1260100	895920	50331000	49275000	23362000	203990	0	0	14883000	15793000	21792000	0	0	0	77851	81011	67341	172600000	167690000	181610000	7919000	6604700	165230
O75882	Attractin	158.54	7.3189	15770000	14239000	13866000	98258000	88104000	40198000	406680	459720	0	329870	162410	0	36582000	57225000	38692000	110340	190070	115290	2924800	4370200	4970900	130550000	117600000	24763000
Q9Y509	VH3 protein	15.768	8.5928	64184000	0	0	6737800	0	2975400	55081000	12159000	20468000	208360000	166900000	134880000	0	0	0	0	0	0	5416200	0	9408400	0	0	0
F2RM37	Coagulation factor IX	51.744	5.1612	8306100	10564000	11066000	79685000	63418000	41054000	0	0	0	3481700	2628700	4552300	10743000	21171000	6389600	298220	169150	42633	20757000	25375000	38798000	147360000	165860000	23716000
A2J1N6	Rheumatoid factor RF-ET9	12.626	9.0516	93949000	59813000	90069000	0	0	0	2002200	1882900	0	158510000	131030000	111920000	6600800	13290000	12018000	936860	960570	894870	0	0	0	0	0	0
Q9UL73	Myosin-reactive immunoglobulin heavy chain variable region	13.219	8.7568	34769000	10702000	27205000	0	0	0	16805000	21546000	28051000	138400000	185300000	155080000	18717000	17711000	19101000	0	0	0	0	0	0	0	0	0
Q9UL70	Myosin-reactive immunoglobulin light chain variable region	11.633	9.7081	41367000	4314900	55564000	0	857250	0	15204000	15553000	23038000	216190000	237420000	55136000	0	0	0	0	0	0	0	0	0	0	0	0
A2MYE1	A30	10.392	8.7032	76296000	36404000	75788000	0	0	0	24445000	47747000	19343000	99836000	121170000	130270000	0	11164000	9819100	0	1232500	0	0	0	0	0	0	0
P01609	Ig kappa chain V-I region Scw	11.764	5.7703	55061000	117230000	101500000	0	0	0	18917000	0	0	96135000	141290000	113960000	0	0	0	0	0	0	0	0	0	0	0	0
A8K660	Adiponectin	26.413	5.5321	12469000	0	11525000	48166000	62201000	9089900	0	4246500	0	20452000	11982000	20581000	14037000	15410000	9089800	376240	443340	233350	96286000	113540000	67417000	52593000	72550000	302640
P01608	Ig kappa chain V-I region Roy	11.782	4.9225	96557000	50550000	112960000	0	0	0	0	0	0	112470000	112480000	129690000	0	21766000	0	0	0	0	0	0	0	0	0	0
P03951	Coagulation factor XI	70.108	8.1385	2396800	1768600	2259200	37517000	38131000	15193000	24321000	21057000	22734000	11403000	8843200	12124000	5496600	0	0	45104000	48368000	44409000	75522000	78335000	96290000	0	0	0
Q9UL86	Myosin-reactive immunoglobulin kappa chain variable region	11.928	8.1793	129910000	191410000	132230000	0	0	0	0	2396700	0	45869000	24078000	58244000	0	0	0	0	0	0	0	0	0	0	0	0
B7Z6C9	Charged multivesicular body protein 4a	92.485	6.2451	3780100	3711600	4589300	58190000	52577000	20508000	7746500	6686800	10595000	4421100	24200000	21238000	0	0	0	513670	472660	436130	143910000	125970000	92656000	0	0	0
Q5CZ94	Putative uncharacterized protein DKFZp781M0386	25.002	7.3339	32222000	26513000	104200000	0	0	1383100	21371000	18576000	25547000	101000000	86035000	119450000	11666000	15937000	9726300	130540	0	91602	1785100	2751000	0	0	0	0
P17936	Insulin-like growth factor-binding protein 3	31.674	8.783	10434000	10716000	10703000	87651000	78516000	36608000	2087300	3056200	0	11145000	14106000	7259700	9426100	36266000	10241000	248040	239610	161660	20274000	20503000	13798000	95303000	94291000	1335500
Q5NV65	V1-5 protein	10.383	4.4288	34197000	48819000	39568000	0	0	0	27343000	15775000	18139000	99951000	99318000	111760000	12418000	23917000	29881000	0	0	0	0	0	0	0	0	0
P80108	Phosphatidylinositol-glycan-specific phospholipase D	92.335	6.3308	8242800	9066100	10320000	72213000	61244000	26254000	308500	1288300	0	5209500	4034100	5262800	15582000	23763000	28044000	68429	93097	31392	8130300	12100000	8806600	120000000	116200000	15104000
A2MYD0	V1-17 protein	10.396	4.7746	25195000	13435000	24857000	0	0	0	14068000	8035600	18303000	192400000	141410000	104290000	0	0	0	692110	369010	495080	0	0	0	0	0	0
B3KUE5	Phospholipid transfer protein	56.634	6.6081	2659200	3581000	6089400	16499000	15918000	9762200	665000	270540	0	11112000	13273000	7164200	2036100	387710000	1396200	49800	211300	0	4130500	10770000	6568500	16587000	20818000	5258300
A2J1M8	Rheumatoid factor RF-IP12	10.685	8.1985	15605000	19444000	48288000	0	0	0	16360000	14913000	31551000	131770000	80217000	133860000	14020000	17332000	6144300	130760	126170	108980	0	0	0	0	0	0
A6XMV9	Trypsin-1;Alpha-trypsin chain 1	28.004	4.7676	29626000	25233000	21926000	4183900	9369500	14324000	57816000	0	0	18623000	28514000	10854000	31281000	46498000	34751000	36090000	45693000	46328000	9004300	0	0	13485000	13522000	0
Q04756	Hepatocyte growth factor activator	70.681	7.2405	2744400	1640100	0	70639000	62410000	24278000	0	0	0	481940	570690	781490	8510400	14152000	6077400	707820	323630	176090	6062600	3949100	4048200	137960000	111930000	33933000
A2MYD5	V2-6 protein	10.21	7.2472	19229000	53917000	24050000	0	0	0	7347300	11615000	8609200	76581000	150380000	123990000	1997600	0	4631700	0	379700	0	0	0	0	0	0	0
Q8WW79	L-selectin	42.413	6.5716	4580100	5632300	3076900	54763000	41695000	23816000	0	0	0	2183800	2086200	0	9128400	6718800	2609300	0	0	0	3172100	1498000	443430	138450000	141620000	41144000
G1FM85	Anti-Influenza A hemagglutinin heavy chain variable region	14.411	8.6218	34082000	30782000	24565000	0	0	0	40394000	16030000	25185000	108950000	104740000	55297000	12066000	7562900	19770000	757120	562740	716400	0	0	0	0	0	0
A2J1N5	Rheumatoid factor RF-ET6	10.45	9.4	31105000	28325000	31826000	0	0	0	25887000	15592000	19992000	112580000	99181000	116680000	0	0	0	0	0	0	0	0	0	0	0	0
P00488	Coagulation factor XIII A chain	83.266	5.9475	1125800	2381700	954100	37989000	33733000	13942000	99805000	84790000	106350000	3331000	2779700	2263500	0	0	8427200	11619000	14749000	10430000	12289000	13643000	16130000	0	0	0
P07996	Thrombospondin-1	134.85	4.5964	2739400	3511800	2802800	30683000	24788000	12516000	122070000	88344000	107440000	840320	473370	854640	101340	0	0	17186000	18368000	16747000	6231900	6680200	8025000	1130400	965590	416660
Q9UGM5	Fetuin-B	42.054	6.8287	12280000	9410800	12355000	92247000	97527000	37853000	303670	231220	0	0	0	0	9922100	7143500	6531100	0	55212	76279	546510	415830	0	85553000	80247000	7858800
P01771	Ig heavy chain V-III region HIL	13.437	9.3638	22447000	17572000	19247000	0	0	0	4800300	5142800	0	98051000	108980000	147530000	3873000	3797900	8511900	0	0	0	0	0	0	0	0	0
P49908	Selenoprotein P	43.353	7.9238	14828000	14741000	14735000	49228000	45534000	21113000	0	1252200	0	3570000	1562700	3344400	15434000	39257000	18719000	1459400	1460400	1154500	5028200	6705400	4055900	77873000	94606000	1680700
P04180	Phosphatidylcholine-sterol acyltransferase	49.577	6.043	6639000	4944200	6495300	41783000	35903000	28533000	0	0	0	1084500	2558200	1689000	20087000	18892000	7138000	0	0	0	10735000	8488200	10890000	99151000	109050000	18232000
P01612	Ig kappa chain V-I region Mev	11.87	6.4688	0	28328000	25791000	0	0	0	0	0	0	135730000	107670000	130820000	0	0	0	0	0	0	0	0	0	0	0	0
A0N7J6	REV25-2	14.534	6.5245	3239900	31695000	20786000	0	0	0	0	0	0	107960000	132900000	118460000	0	4315200	0	0	0	0	0	0	0	4816700	0	806630
A2MYD2	V1-19 protein	10.263	6.3917	34272000	18141000	15778000	0	0	0	21063000	18061000	34271000	70762000	105320000	74995000	0	23301000	0	1025300	696740	1032000	0	0	0	0	0	0
Q0ZCF6	Immunglobulin heavy chain variable region	14.547	8.9674	38861000	33037000	35826000	0	0	0	13076000	11829000	3987200	85587000	77211000	91817000	1091500	16307000	5228800	0	0	0	0	0	0	0	0	0
P01781	Ig heavy chain V-III region GAL	11.771	4.5743	33635000	45018000	43613000	0	0	0	0	0	0	50209000	112300000	83418000	8012100	20574000	12767000	0	0	0	0	0	0	0	0	0
Q96JD0	Amyloid lambda 6 light chain variable region SAR	12.294	4.6097	36094000	39421000	54492000	0	0	0	0	0	0	69638000	69033000	124630000	0	0	0	0	0	0	0	0	0	0	0	0
Q15582	Transforming growth factor-beta-induced protein ig-h3	74.693	7.2768	1235600	875480	340540	16055000	18449000	8668900	0	0	0	78109000	76491000	78257000	0	1164500	0	0	0	0	17252000	12653000	23162000	14029000	18327000	5143600
P48740	Mannan-binding lectin serine protease 1	79.246	5.1789	4819500	2182200	5766500	27321000	28588000	15741000	9337000	6209900	5218000	13482000	10506000	15016000	1484600	0	829200	2688200	2338500	2870600	48804000	65867000	68874000	12308000	12701000	2484600
O95445	Apolipoprotein M	21.253	5.9239	2996600	0	0	4697400	5386600	10848000	0	0	0	0	2129600	0	197980000	34835000	0	0	88218	0	0	3925700	19462000	17463000	26476000	37781000
P43251	Biotinidase	61.51	6.0892	9474600	12858000	10605000	79744000	61066000	37225000	0	0	0	463520	440590	524490	9724100	9269000	8464800	11692	0	0	0	49098	0	47868000	54770000	21466000
P00915	Carbonic anhydrase 1	28.87	7.1356	1672900	1165200	915090	45763000	36125000	13686000	0	0	0	765190	37763000	0	2891200	6327300	4928800	0	0	0	0	0	0	85642000	89209000	35686000
Q6GMX6	Ig gamma-1 chain C region	51.082	8.8885	28288000	26774000	28200000	0	0	72108	10725000	10488000	10463000	72528000	62823000	65378000	12278000	21213000	11951000	0	0	0	0	0	0	0	0	0
Q5NV88	V1-22 protein	10.643	4.3807	29043000	36234000	34991000	0	0	0	0	0	0	77324000	72121000	82925000	7171100	9183500	7716200	0	0	0	0	0	0	0	0	0
A2KLM6		10.55	7.3338	13068000	13663000	14589000	0	0	0	10381000	6715600	12644000	82066000	45582000	145270000	4211800	0	6510600	0	0	0	0	0	0	0	0	0
Q8NF20	Ig delta chain C region	52.924	8.8099	19573000	25678000	24144000	3539800	3934800	5042900	0	0	0	67786000	59654000	76409000	7358000	7611600	7986700	0	0	0	17266000	13223000	10691000	452840	1189900	70884
P01344	Insulin-like growth factor II	26.33	9.6088	4453500	4988900	6372100	25458000	26332000	14598000	0	0	0	0	2093200	0	734510	19442000	1354300	284610	0	897040	3806900	4166400	5849000	80958000	128470000	17133000
Q9NZP8	Complement C1r subcomponent-like protein	53.498	7.2009	4533400	4093300	3323500	45697000	42998000	25525000	1835500	1809900	0	4180200	5269500	4028000	5598100	13769000	5999900	0	191770	64210	0	875460	0	89886000	55882000	29965000
A2IPI1	Ig kappa chain V-II region Cum	12.804	7.249	10249000	13192000	10942000	0	0	0	1554500	1013900	0	89419000	92360000	105650000	3679300	15708000	0	0	0	0	0	0	0	0	0	0
P06681	Complement C2;Complement C2b fragment	83.267	7.4336	2664700	844820	1820400	45258000	41465000	12467000	0	0	0	1683500	2520000	2441400	12999000	16120000	7422300	0	0	0	5113800	5505700	8383400	66634000	71393000	38650000
Q08380	Galectin-3-binding protein	65.33	4.9041	18847000	11739000	18605000	6679300	6061200	3062100	3060000	6776600	8213200	64883000	56217000	69223000	75168	87060	0	654590	684150	611250	19687000	18531000	24862000	0	0	0
A8KAJ3	EGF-containing fibulin-like extracellular matrix protein 1	54.668	4.763	4386700	3016000	5447300	40141000	38606000	20917000	0	0	0	9154500	10080000	11170000	293270	3204800	959430	0	0	0	55686000	48595000	50186000	15761000	18999000	1612300
B2R888	Monocyte differentiation antigen CD14	40.048	6.163	2739800	2963400	1936400	38791000	24356000	16079000	0	0	0	0	0	0	9845100	17003000	9147600	0	0	0	749480	0	0	69966000	89927000	53692000
Q5NV79	V5-4 protein	10.678	5.6029	32182000	41057000	8672600	2019100	0	1046200	11348000	8056900	8421200	76621000	60172000	85299000	0	0	0	0	210020	0	0	0	0	0	0	113140
Q9UL96	Ig heavy chain V-II region MCE	13.695	7.2434	58886000	68511000	46081000	0	0	2458400	0	0	26326000	9151900	101640000	3548300	0	12274000	0	0	0	0	0	0	0	0	0	0
P10124	Serglycin	17.652	4.5667	0	0	0	5956800	5546200	3068700	10574000	9846900	14909000	0	0	0	0	0	0	88701000	89744000	92333000	1661500	0	2397300	0	0	0
A2NV55	Precursor (AA -19 to 113)	16.049	10.0035	36055000	37517000	35261000	0	0	0	3323600	0	3665200	37126000	64748000	84677000	5430300	8554700	4942100	0	0	0	0	0	0	0	0	0
D3DNN4	Cholinesterase	72.882	7.5935	3021300	2212800	2624800	30628000	27111000	18323000	0	0	0	0	0	399700	11760000	11407000	5571300	123990	0	214320	4943800	7282500	7743200	79878000	62898000	45134000
P04209	Ig lambda chain V-II region NIG-84	11.581	7.246	27910000	0	0	0	0	0	11178000	2354600	7678700	86490000	89952000	91574000	0	0	0	0	0	0	0	0	0	0	0	0
P80748	Ig lambda chain V-III region LOI	11.935	4.7167	32686000	26165000	24325000	0	0	0	0	0	3787600	75805000	64525000	77614000	2192700	0	0	0	0	0	552160	0	0	0	0	0
A2NB44	Cold agglutinin FS-2 H-chain	12.761	7.2366	5831700	13994000	10224000	0	0	0	0	1490000	0	112610000	84924000	12772000	4909100	25343000	31593000	0	0	0	0	0	0	0	0	0
Q9UHG3	Prenylcysteine oxidase 1	56.639	6.1043	9733200	92814	12560000	37246000	24607000	8964300	397060	262740	439250	2558400	1730900	2771300	0	410400	0	0	0	0	21428000	31116000	48980000	54042000	37984000	3891100
G3V2W1	Protein Z-dependent protease inhibitor	55.113	7.7482	1752200	0	1465000	38243000	41027000	20264000	122860	115580	0	9496200	14852000	9554700	3424400	1763700	4797500	67552	99338	53273	11973000	20463000	25075000	37732000	27583000	29273000
A6XNE2	Complement factor D	27.779	7.2707	3473500	3553100	2564600	50477000	48483000	21259000	0	0	0	0	0	0	5866100	10883000	4086600	0	0	34188	2729300	2919100	1526700	51614000	57408000	31592000
A0M8Q7	V2-1 protein	10.164	4.3073	43294000	36563000	34005000	0	0	0	23539000	17318000	0	49706000	34470000	58298000	0	0	0	0	0	0	0	0	0	0	0	0
P01714	Ig lambda chain V-III region SH	11.392	6.5012	68054000	46389000	6983500	0	0	0	1388400	0	0	29056000	24081000	100800000	11338000	7857700	0	379240	0	0	0	0	0	0	0	0
P09172	Dopamine beta-hydroxylase	69.064	6.3881	1862100	1689900	1939700	25153000	24844000	10153000	0	0	0	4227400	3777400	4726900	502420	1443600	279050	0	0	0	44170000	51732000	53465000	29552000	30000000	6494800
A0N5G3	Rheumatoid factor G9 light chain	12.897	6.5009	27100000	21961000	24068000	0	0	0	0	0	0	65360000	67358000	72555000	6240300	2904000	4291300	0	0	0	0	0	0	0	0	0
P04275	von Willebrand factor	309.26	5.1539	4249200	4906100	4582100	5367500	5201700	2705900	79265000	65465000	101030000	85358	136290	1569200	0	0	0	1523000	1571900	1407300	2460500	2077500	2985200	651940	546380	93223
P13647	Keratin, type II cytoskeletal 5	62.378	7.9096	16006000	15569000	10673000	4921200	6126500	3373100	9132400	7302200	7607600	6868700	67863000	6617000	2096100	9044300	3715700	20738000	22269000	18275000	8274200	6108700	8770400	8886100	6905400	1020400
Q6LDG4	Complement protein	7.1632	7.3589	0	11418000	0	66996000	63599000	46414000	0	0	0	15447000	7199300	8513900	0	0	0	1070200	3150800	1636000	21049000	14188000	16433000	152850	0	149380
B2R4C5	Lysozyme C	16.537	9.3546	12248000	9993900	5899300	68095000	55611000	25701000	2684100	643920	2168000	413610	1018100	410400	2533100	1542500	7171000	4402200	4136800	4278500	7873800	12003000	12163000	11756000	9300200	14969000
P01824	Ig heavy chain V-II region WAH	14.117	8.6297	15368000	43916000	55598000	0	0	0	4930700	4182200	4751100	56983000	32017000	54562000	4141500	0	0	0	0	0	0	0	0	0	0	0
Q5NV63	V1-4 protein	10.344	5.6767	0	0	3693000	0	0	0	20442000	20447000	0	69274000	74477000	78273000	0	0	0	0	0	0	0	0	0	0	0	0
B4DU16	cDNA FLJ54550, highly similar to Homo sapiens fibronectin 1 (FN1), transcript variant 6, mRNA	239.62	5.4509	6689100	7302500	7698400	10678000	11973000	11255000	62758000	20592000	32156000	2904500	2971700	2449500	0	0	0	9775700	11787000	11315000	6833600	8659100	31913000	57483	50137	0
Q9P1C5	PRO2769	55.367	6.3451	0	0	0	30038000	32174000	12192000	0	0	0	6337100	13154000	9436400	0	0	0	0	0	0	31483000	47250000	52239000	9296200	13913000	38987
P18428	Lipopolysaccharide-binding protein	53.383	6.6833	2452400	2571700	2646700	37765000	28264000	19718000	1570900	2068700	1729300	11902000	9990200	13703000	3087700	2202700	793600	0	0	0	15352000	12776000	25346000	22710000	26908000	8859900
Q9HCC1	Single chain Fv	12.243	8.6667	5370600	4264400	3610200	0	0	0	2206100	0	0	73030000	66964000	88993000	0	0	0	0	0	0	0	0	0	0	0	0
B0YJC6	Vitamin K-dependent protein Z	46.94	5.9566	1217400	2017300	1357500	22337000	20042000	17845000	0	0	0	622990	1838300	0	2218200	4527700	0	29793	0	0	22532000	21895000	17854000	41960000	58128000	3769800
A2J1M4	Rheumatoid factor RF-ET7	10.912	9.6598	0	0	0	0	0	0	3045100	0	0	31528000	172670000	6793600	9425000	13829000	0	0	0	0	0	0	0	0	0	0
P59665	Neutrophil defensin 1	10.201	7.0425	6466900	20762000	8621400	17052000	0	18991000	0	0	0	0	0	0	17653000	43770000	10279000	813250	1197400	906150	0	3289100	2898500	57998000	23089000	123530
P01767	Ig heavy chain V-III region BUT	11.906	8.1914	15259000	21992000	17094000	0	0	0	0	6361500	8001300	60731000	43309000	55503000	5371700	0	0	0	0	0	0	0	0	0	0	0
P02533	Keratin, type I cytoskeletal 14	51.621	4.8073	3415400	2979300	2338800	6723700	11746000	3827400	14595000	12511000	8416600	5633400	8202000	11298000	10183000	13226000	4795000	18144000	21032000	16480000	6448300	11019000	9613100	10777000	10902000	1936200
Q9UL81	Ig kappa chain V-I region Walker	11.501	8.683	8513500	6327400	8694300	0	0	2062300	0	0	17885000	78500000	41432000	56251000	0	0	0	2149000	0	3198700	0	0	0	0	0	0
Q5NV91	V2-19 protein	10.229	4.6324	0	0	0	0	0	0	0	6126500	0	60114000	67674000	87850000	0	0	0	0	0	0	0	0	0	0	0	0
A2JA19	Anti-mucin1 light chain variable region	11.658	9.1825	6399200	0	8407400	0	0	0	18602000	10031000	0	61241000	58572000	46421000	6196900	0	0	0	169650	0	0	0	0	0	0	0
P01615	Ig kappa chain V-II region FR	12.059	4.6923	22714000	8573100	21047000	0	0	0	1691800	0	0	41207000	40468000	57400000	5006100	11209000	5828000	0	0	0	0	0	0	0	0	0
P01604	Ig kappa chain V-I region Kue	12.126	9.0583	17125000	0	23410000	0	0	0	4186300	3638100	0	25151000	63992000	77094000	0	0	0	0	0	0	0	0	0	0	0	0
B4DPQ3	Vitamin K-dependent protein C	57.386	7.5617	3475300	4094400	3874500	23994000	24046000	14111000	0	0	0	0	345720	975910	6078700	7002100	2643200	53403	72296	53071	2896800	2548900	1348200	41942000	49630000	22746000
B4DTH2	cDNA FLJ61165, highly similar to Fibronectin	37.908	5.2385	2128000	0	3206200	20594000	23983000	7540000	25004000	18265000	32225000	0	797080	0	0	0	0	13310000	15346000	11639000	14752000	10102000	10519000	0	0	0
B1N7B8	Cryocrystalglobulin CC1 kappa light chain variable region	11.796	8.1928	16873000	14823000	2364600	0	0	0	3138900	791630	0	72456000	19718000	74848000	0	0	0	0	0	0	0	0	0	0	0	0
P12259	Coagulation factor V	251.7	5.948	1514400	1257800	1638300	12316000	35201000	23189000	840910	513770	414440	6462500	5727900	6502500	0	203780	5571400	224290	256290	145910	36304000	26593000	37903000	884830	976090	58902
P01716	Ig lambda chain V-IV region X	11.334	4.1572	0	56031000	19116000	0	0	0	0	3297000	0	33229000	37209000	36326000	0	0	0	0	0	0	10907000	0	6729500	0	0	0
B1N7B9	Cryocrystalglobulin CC2 lambda light chain variable region	11.314	8.1957	16059000	22145000	15288000	0	0	0	0	0	0	47212000	40773000	48621000	4900100	6217900	0	0	0	0	0	0	0	0	0	0
A6XMH4	Beta-2-microglobulin	14.416	7.0554	5303600	0	0	96156000	66144000	15166000	0	0	0	0	0	0	0	0	0	1839600	1938900	1166900	0	0	0	871680	2323000	2552000
A8K3I0	Cartilage oligomeric matrix protein	82.886	4.1424	1443900	0	1759600	21955000	17434000	10381000	1311900	2987300	1628300	1376700	2317700	4020100	0	317310	0	1463300	1403200	1425800	33827000	36146000	30356000	6710000	10739000	1551000
A8K5T0	cDNA FLJ75416, highly similar to Homo sapiens complement factor H (CFH), mRNA	138.95	6.6906	3049600	317780	505600	20221000	17659000	6592500	0	0	0	0	6128500	574700	0	0	643440	1280000	1455400	745390	45019000	39127000	45515000	220270	384930	0
J3KPA1	Cysteine-rich secretory protein 3	30.975	7.6509	9755700	1848000	6957800	29763000	21939000	11622000	0	0	0	0	0	0	2342400	6750800	1971400	0	0	0	0	198070	0	52859000	16427000	26405000
P04433	Ig kappa chain V-III region VG	12.575	4.588	15606000	16859000	14622000	0	0	0	0	11210000	21677000	49306000	3633000	55567000	0	0	0	0	0	0	0	0	0	0	0	0
A8K1K1	Beta-Ala-His dipeptidase	56.734	5.0119	1307500	798530	0	27852000	24178000	7568000	0	0	0	297670	522010	807430	3821500	7303600	3294300	0	0	0	0	6049600	0	44755000	39727000	17347000
P01605	Ig kappa chain V-I region Lay	11.834	8.1779	10107000	9637400	20340000	0	0	0	0	0	0	36310000	62436000	37113000	3507400	3829700	2212200	0	0	0	0	0	0	0	0	0
D3DNU8	Kininogen 1, isoform CRA_a	47.853	6.6273	452010	4951500	3483900	8406700	6023800	84876000	0	0	0	885050	365500	818700	1427100	3054600	8472900	212550	209940	214700	0	0	0	26353000	31472000	1423400
P01780	Ig heavy chain V-III region JON	12.32	8.7306	17441000	9632300	10993000	0	0	0	0	0	0	44577000	33864000	42509000	4833100	9794900	5877000	0	0	0	0	0	0	0	0	0
P01034	Cystatin-C	15.799	8.9507	3594600	1885200	4008600	82177000	40168000	22623000	0	0	0	0	0	0	780440	0	0	2837300	2944500	2526000	0	0	0	4439500	7713400	2054400
Q5NV83	V3-3 protein	10.384	7.4072	13147000	0	0	0	0	0	5631900	9630300	7244000	53434000	38867000	47262000	0	0	0	0	0	0	0	0	0	0	0	0
P01624	Ig kappa chain V-III region POM	11.922	9.1226	9636700	24794000	15640000	0	0	0	1047900	0	0	47241000	33523000	40622000	0	2532000	0	0	0	0	0	0	0	0	0	0
A2IPI6	HRV Fab 027-VL	12.383	9.726	9407100	0	3661200	0	0	0	0	0	0	63120000	34607000	63663000	0	0	0	0	0	0	0	0	0	0	0	0
P81605	Dermcidin	11.284	6.5155	5025800	5882900	5061800	1077600	0	1434100	8074600	11280000	0	12363000	13358000	10116000	5472100	7694000	5105900	19729000	20124000	8133800	8175000	6985700	4102300	5847500	5734900	0
A2NYU7	Heavy chain Fab	13.992	9.5074	0	22118000	39841000	0	0	0	3077300	0	0	14263000	37501000	25017000	0	0	0	373790	0	0	21639000	0	0	0	0	0
C9JPV4	Alpha-2-antiplasmin	29.543	6.9463	0	0	0	15257000	14627000	8419600	0	0	0	0	0	0	0	0	0	0	0	115730	0	0	0	57028000	62562000	5584000
A2NV54	Precursor (AA -19 to 108)	13.564	8.3137	8749500	9171900	8512200	0	0	0	0	0	0	53438000	40985000	40180000	0	0	0	0	0	0	0	0	0	0	0	0
P67936	Tropomyosin alpha-4 chain	28.521	4.3568	208900	0	0	0	394510	154520	31969000	27479000	19263000	0	1300700	368230	0	0	1371900	23108000	28714000	23661000	518080	672230	476020	0	0	0
A2JA16	Anti-mucin1 light chain variable region	11.621	8.6764	12164000	10588000	8069800	0	0	0	0	0	0	39902000	38394000	35278000	0	0	0	0	0	0	0	0	0	14958000	0	0
P01773	Ig heavy chain V-III region BUR	12.265	9.0725	27124000	5248600	15162000	0	0	0	0	0	0	21510000	56566000	33269000	0	0	0	0	0	0	0	0	0	0	0	0
H6VRG2	Keratin 1	66.065	8.3311	1152000	1085800	1106300	1129100	1001900	748290	8737100	14365000	23632000	4346800	4781600	6619200	4730100	0	20111000	10007000	11931000	9996000	3404900	3050100	11472000	3887000	4096300	3692300
A0M8Q6	Ig lambda-7 chain C region	11.303	8.4753	12885000	7962100	9457600	0	0	0	15409000	19716000	17215000	17920000	22340000	18882000	0	3658300	2324700	1143900	1573200	1576000	0	0	0	0	0	0
P01778	Ig heavy chain V-III region ZAP	12.339	7.2505	19060000	0	5980200	0	0	0	4673600	1439700	2580900	28448000	26916000	55205000	2718000	2495700	1719500	0	0	0	0	0	0	0	0	0
Q9HDC9	Adipocyte plasma membrane-associated protein	46.48	6.0226	66570	4217400	4712100	1798100	1905400	2384900	418510	2395000	0	518920	1364900	4985500	85153000	328730	30615000	0	29059	0	126230	193380	147590	3193200	4499100	2108300
Q9BWP8	Collectin-11	30.258	5.0552	1195400	471510	1222100	15167000	16074000	4652100	12447000	6744500	18490000	3756900	855960	2756900	0	0	0	1708300	1946600	1526800	16542000	19847000	16819000	330530	0	0
Q99784	Noelin	55.342	6.9493	32756000	34807000	36992000	1265600	0	1049400	0	0	0	503010	0	0	0	18313000	0	0	0	47587	7294500	4970200	3397600	710780	0	231650
Q59EA3	Cadherin-5	89.923	5.1329	118180	1448400	0	27080000	15346000	10875000	0	0	0	146260	0	113320	6321300	5871200	3909300	0	0	21755	1539800	0	0	30870000	36680000	1824000
Q6EMK4	Vasorin	71.712	7.3995	790010	964590	315370	14982000	10306000	5833900	0	0	0	0	0	0	1017400	3085700	1209800	0	0	0	0	0	0	46429000	50210000	6465500
Q96EA4	Protein Spindly	70.171	5.1523	0	0	0	24658000	10814000	8060300	0	0	0	5232500	7363400	6222600	0	0	0	0	0	0	27480000	30051000	21610000	0	0	0
Q567P1	IGL@ protein	24.799	7.3675	9416000	4213700	7328700	0	0	0	6722900	5722100	0	37244000	28411000	40283000	0	0	1622300	0	0	0	0	0	0	0	0	0
B7ZMG8	Uncharacterized protein	9.0579	4.2145	5519300	6893600	5237500	0	0	0	9427100	9463700	10854000	22615000	37973000	22504000	0	2488200	0	0	0	0	0	0	0	0	0	0
P06313	Ig kappa chain V-IV region JI	14.632	6.5151	35556000	37746000	29537000	0	0	0	0	0	0	2640500	0	3158600	10910000	13033000	0	0	0	0	0	0	0	0	0	0
G1FM90	Anti-Influenza A hemagglutinin heavy chain variable region	14.519	8.6248	10100000	21977000	39162000	0	0	0	0	0	0	10388000	29955000	17804000	1838600	0	0	0	497240	0	0	0	0	0	0	0
Q0ZCI2	Immunglobulin heavy chain variable region	13.324	9.389	18490000	9499700	13138000	0	0	0	0	1837200	0	23780000	26093000	34039000	0	0	3694900	0	0	0	0	0	0	0	0	0
O00391	Sulfhydryl oxidase 1	82.577	9.1846	801560	468610	426490	17358000	17413000	7985200	93603	218130	0	1206500	1512300	1047800	709490	1974800	711760	19965	0	98280	7783700	7725400	12372000	21410000	20197000	7768800
P24593	Insulin-like growth factor-binding protein 5	30.57	8.2669	12903000	3798900	20671000	6588100	3867300	5167400	0	0	0	513530	0	0	23565000	16726000	13274000	0	258890	0	2411700	1620500	3667300	9230700	4526000	0
P0DJI8	Serum amyloid A protein	13.532	6.7936	0	0	0	27220000	22983000	6361300	1404600	0	0	0	0	1320800	0	2808900	863810	0	0	134230	1875100	0	1103400	23501000	8774500	30409000
E7EX29	14-3-3 protein zeta/delta	28.036	4.5593	0	303300	0	1233000	984800	0	15803000	17482000	15051000	2846300	2332300	3865800	0	0	0	26661000	20457000	12604000	2945500	193460	2698600	377840	992580	0
O95497	Pantetheinase	57.011	5.2644	822850	250400	403740	16412000	10188000	5603900	0	0	0	0	1078700	0	3636000	2685900	2308000	0	0	0	0	0	0	35196000	40659000	5083400
B2R950	Pregnancy zone protein	163.87	6.3326	95379	94898	221400	7742100	5858200	3096800	0	0	0	2935300	3257200	1666400	0	0	264380	63206	91775	54842	45561000	27289000	22413000	137950	55219	47883
B2RMS9	Inter-alpha-trypsin inhibitor heavy chain H4	103.36	6.9706	402020	0	1795700	25462000	21532000	10105000	0	0	0	863670	939090	0	2251300	10821000	4935300	0	0	0	4012900	6042600	7867900	8794300	14820000	30516
P04206	Ig kappa chain V-III region GOL	11.83	9.4799	8932800	8404700	6580800	2413500	0	0	0	0	2610800	20919000	18247000	32904000	7761500	3464500	4258000	0	0	0	0	0	0	0	4145500	0
P07237	Protein disulfide-isomerase	57.116	4.4901	0	0	0	0	0	0	0	0	0	0	0	0	0	0	0	0	0	0	0	0	0	226340	119850000	0
Q569I7	Uncharacterized protein	20.668	4.8782	4072200	5832300	7202000	0	0	0	0	0	0	44196000	5541700	52940000	0	0	0	0	0	0	0	0	0	0	0	0
Q9UL84	Myosin-reactive immunoglobulin heavy chain variable region	13.579	8.679	20843000	15321000	19377000	0	0	0	1444800	1683200	0	20703000	19899000	14565000	0	0	3954200	0	0	0	0	0	0	0	0	0
P05019	Insulin-like growth factor I	21.841	10.3186	0	0	0	10004000	8286600	4602600	0	0	0	0	0	0	6194200	4551200	10630000	0	0	0	3987400	3915300	2238100	25581000	35676000	645300
P01825	Ig heavy chain V-II region NEWM	12.79	7.1756	10998000	12290000	10039000	0	0	0	0	0	0	25383000	25843000	25047000	2897600	0	3620100	0	0	0	0	0	0	0	0	0
P06311	Ig kappa chain V-III region IARC/BL41	14.07	6.5559	0	0	0	0	0	0	0	0	0	31959000	45774000	37665000	0	0	0	0	0	0	0	0	0	0	0	0
P01772	Ig heavy chain V-III region KOL	13.718	5.6442	9720900	8110200	7210700	0	0	0	1655700	1452200	3383600	25070000	22967000	26337000	2468800	4472700	0	0	0	0	0	0	0	0	0	0
A8K335	Gamma-glutamyl hydrolase	36.047	7.4908	3858900	2921000	0	5282500	4776100	3171000	5927100	4408600	0	0	0	0	2810500	1304100	2181700	3515900	4442900	4439500	0	1537900	0	24193000	27204000	10267000
P01620	Ig kappa chain V-III region SIE	11.775	8.6829	13739000	0	8491000	0	0	0	1758200	0	3874600	26453000	23539000	24146000	1639500	1537400	5129400	0	0	0	0	0	0	0	0	0
B3KQF4	Metalloproteinase inhibitor 1	23.181	8.1616	0	0	0	0	1404500	645260	0	0	0	0	0	0	0	0	0	0	0	0	0	230340	96554000	3539200	6767400	0
C9JVG0	Serotransferrin	14.691	7.1712	7446800	0	7207000	0	0	0	0	0	0	0	0	0	28676000	40603000	24821000	0	0	0	0	0	0	0	0	0
A2NH53	Immunogobulin kappa, VJ region	12.195	8.7097	6655000	7656600	9599400	0	0	0	0	0	0	24429000	27855000	30888000	0	0	0	0	0	0	0	0	0	0	0	0
B2R672	Lymphatic vessel endothelial hyaluronic acid receptor 1	35.213	8.3926	653070	0	0	10279000	12403000	5270500	0	0	0	0	0	0	0	1211900	0	0	0	0	0	0	0	35354000	39481000	2211900
P01763	Ig heavy chain V-III region WEA	12.141	8.1866	6408900	5762400	5095200	0	0	0	3897500	0	0	26093000	25731000	33245000	0	0	0	0	0	0	0	0	0	0	0	0
Q13789	Apolipoprotein B	15.653	9.4765	0	0	0	8728500	8378900	3877600	0	0	0	6508100	6125200	4813200	0	0	0	0	0	0	30169000	17293000	19573000	0	0	0
Q15485	Ficolin-2	34.001	6.7661	2025300	1939400	2121900	0	0	0	19099000	12809000	18482000	8592200	7680100	13860000	0	0	0	785990	901490	670840	401840	0	15839000	0	0	0
H0Y4U3	Low affinity immunoglobulin gamma Fc region receptor III-B	28.247	7.1875	0	0	0	7894900	2904400	3693300	0	0	0	1622300	829250	4871600	0	0	0	0	0	0	9194400	19225000	46912000	2948900	4646300	429290
P80419	Ig heavy chain V-III region GAR	13.087	4.4231	10439000	9533400	10409000	0	0	0	1313600	0	0	23046000	18026000	22682000	4848000	0	4669500	0	0	0	0	0	0	0	0	0
E7ESW6	WD repeat-containing protein 87	337.8	7.3003	958250	1119700	673740	710540	2097400	242810	0	0	0	0	0	0	156340	0	0	0	10650	0	74975000	11603000	9861100	0	0	0
P07737	Profilin-1	15.054	8.4648	0	0	0	1846500	2207900	795700	20112000	11167000	22087000	0	1201000	0	0	0	0	11196000	13237000	10354000	0	0	0	2753000	4838000	0
A2KBC6	Anti-FactorVIII scFv	24.969	8.562	0	0	0	0	0	0	30399000	36907000	27790000	0	6636100	0	0	0	0	0	0	0	0	0	0	0	0	0
P01619	Ig kappa chain V-III region B6	11.12	8.6829	0	784380	0	0	0	0	1857300	1978200	7125200	35149000	16200000	34843000	0	0	0	0	0	0	0	0	0	0	0	703950
A2VCK8	Thymosin beta-4	5.0526	4.7232	0	0	0	0	0	0	12382000	0	12483000	0	0	0	0	0	0	21562000	26845000	23843000	0	0	0	0	0	0
Q5EFE6	Anti-RhD monoclonal T125 kappa light chain	25.697	8.552	5557800	5600200	5710100	0	0	0	2217100	1790400	2048000	33070000	5040100	35537000	0	0	0	0	0	0	0	0	0	0	0	0
Q9UG64	Mitochondrial-processing peptidase subunit beta	35.188	6.6594	0	0	862900	7180500	4388900	4489600	16221000	12865000	21871000	0	673160	0	0	0	0	7458400	11371000	5916800	741690	1088500	0	0	0	0
A0N5G7	Rheumatoid factor D5 heavy chain	12.986	9.1252	9526900	10870000	8761100	0	0	0	0	0	0	18998000	16130000	18257000	2792600	5033700	3180600	0	0	0	0	0	0	0	0	0
Q9BXR6	Complement factor H-related protein 5	67.402	7.4954	0	0	0	10961000	9520000	5818600	0	0	0	4173500	2750900	3765100	1557900	0	0	2405400	2608700	1984800	15270000	15058000	17398000	0	53619	0
Q6UXB8	Peptidase inhibitor 16	49.471	5.0916	0	485690	271570	12034000	12274000	8114400	0	0	0	492830	0	0	4332400	1851200	1650100	0	0	0	0	0	0	20890000	23314000	6419200
P07359	Platelet glycoprotein Ib alpha chain;Glycocalicin	71.539	6.2385	1266400	718650	728180	5238100	6729000	4150000	845660	251310	1209600	0	0	0	1490000	3183100	2001400	289990	0	214300	0	0	0	23737000	22714000	14622000
P01703	Ig lambda chain V-I region NEWM	10.904	9.6128	0	0	0	0	0	0	0	7196300	10853000	3754800	4583100	4355200	13239000	23281000	20477000	0	0	0	0	0	0	0	0	0
B4DUV1	Fibulin-1	70.154	4.9132	0	0	0	9491800	7060000	1887000	504070	298850	0	3330500	3426000	6424000	0	0	0	0	175820	61809	18551000	16813000	17144000	383220	573100	68617
B3KWB5	cDNA FLJ42722 fis, clone BRAMY4000277, highly similar to Alpha-1B-glycoprotein	37	5.3754	1572800	887740	864910	12759000	13476000	8359200	0	0	0	0	0	0	4751300	0	496070	0	0	0	0	0	0	17862000	24421000	0
C5IWY4	HLA class I histocompatibility antigen, A-24 alpha chain	40.679	6.1883	0	0	300950	18597000	16537000	7900000	528500	308330	405300	994370	147330	548190	681840	1135100	574350	0	0	0	1194600	243050	2747300	13324000	13507000	5658700
Q8NCL6	cDNA FLJ90170 fis, clone MAMMA1000370, highly similar to Ig alpha-1 chain C region	53.224	6.4919	13462000	5801900	5477100	0	0	0	1593400	1359900	0	6480500	4861000	28401000	2293200	10644000	4900800	0	0	0	0	0	0	0	0	0
P03950	Angiogenin	16.55	10.0927	0	0	0	12172000	10856000	6647700	1707200	1936200	960380	0	0	0	0	3412200	0	5342200	3464400	6180100	1829100	1887800	7491800	4305400	8607600	7512000
A2NYU8	Heavy chain Fab	12.675	9.5718	1160100	6251400	3847900	1285600	0	0	6688700	5434300	0	18210000	18115000	22797000	0	0	0	206380	281270	0	0	0	0	0	0	0
P10645	Chromogranin-A	50.688	4.267	820730	0	573140	10894000	10801000	182310	0	0	0	1084300	0	772030	790030	2795100	5928200	14005000	17977000	15793000	0	818060	0	0	0	0
A2N7P4	Immunoglobulin mu-chain D-J4-region	13.299	9.5419	0	0	0	0	0	0	7006900	6930500	9530800	1792800	18861000	24496000	3522300	4202300	5414300	0	0	0	0	0	0	0	0	0
Q6IN99	IGL@ protein	24.888	6.7356	7706200	6004100	13306000	0	0	0	1731800	0	2531900	17072000	13915000	19020000	0	0	0	0	0	0	0	0	0	0	0	0
R9QA77	Complement component 4B	192.75		1362500	2119200	1845800	7654400	7436300	3655200	0	246030	0	6336800	6725800	4349500	0	0	0	40622	46294	31897	10538000	13403000	13909000	0	0	0
A2NXP8	Heavy chain variable region	13.833	10.0501	13909000	2830800	13264000	0	0	0	0	0	0	10527000	4248800	31006000	0	3170000	0	0	0	0	0	0	0	0	0	0
A2NYV1	Heavy chain Fab	14.28	6.5114	8446200	7375000	5941500	0	0	0	0	1671100	0	7507700	8428100	38441000	0	0	0	0	0	0	0	0	0	0	0	0
Q86TT1	Full-length cDNA clone CS0DD006YL02 of Neuroblastoma of Homo sapiens (human)	41.272	6.772	1422600	3006100	3259100	0	639940	163460	22906000	18704000	21909000	1547900	1710700	1184500	0	0	0	0	0	0	0	0	0	0	0	0
A2KBC1	Anti-(ED-B) scFV	25.137	8.2711	0	0	0	0	580150	0	2059800	2335100	0	18012000	11546000	20728000	0	0	0	0	0	0	0	0	20698000	0	0	0
Q86YZ3	Hornerin	282.39	10.2444	1299600	1683100	1760500	3324300	2442200	1419700	2080100	1804300	1479900	9707200	10517000	10838000	2274900	5324100	1871400	4190800	5000300	3824600	1012200	2232200	1453800	113100	0	1558.8
P13796	Plastin-2	70.288	5.071	1747200	0	796290	6894900	6087600	2994000	0	0	0	217750	701340	1247300	1251900	112970	3587500	38924	0	72171	1480900	337400	352100	18850000	20539000	6607300
Q6XMI6	C4	4.3419	4.665	0	0	0	7656200	5899400	3778700	0	0	0	0	0	0	0	0	0	0	0	0	12229000	11683000	31817000	0	0	0
P01775	Ig heavy chain V-III region LAY	12.729	8.2012	8578900	11419000	14093000	0	0	0	0	0	1323700	14683000	13639000	0	2759200	2118200	3662000	0	0	0	0	0	0	0	0	0
Q96SB0	Anti-streptococcal/anti-myosin immunoglobulin lambda light chain variable region	11.594	6.4693	2744000	2626000	2942200	0	0	0	10050000	13558000	27298000	4189000	4335400	4232800	0	0	0	0	0	0	0	0	0	0	0	0
P01601	Ig kappa chain V-I region HK101	12.799	8.3053	6939500	7619200	6630400	0	0	0	0	0	0	13144000	20443000	15975000	0	0	0	0	0	0	0	0	0	0	0	0
O00187	Mannan-binding lectin serine protease 2	75.702	5.3731	527690	750100	934250	6497000	7313900	3683900	0	0	0	2266100	2375800	1972100	147070	0	181670	0	0	0	12747000	9823600	9306400	4788900	6831700	288700
Q0ZCH1	Immunglobulin heavy chain variable region	12.863	9.0657	3752200	9736800	0	0	0	0	0	0	0	20732000	19937000	16147000	0	0	0	0	0	0	0	0	0	0	0	0
Q96JD1	Amyloid lambda 6 light chain variable region PIP	12.047	4.3807	4393100	8893700	9119500	0	0	0	0	0	0	15668000	17313000	14561000	0	0	0	0	0	0	0	0	0	0	0	0
Q15113	Procollagen C-endopeptidase enhancer 1	47.972	7.4739	517040	480400	624590	9322800	10934000	3903100	0	0	0	1063100	959620	1919200	218790	0	307670	0	0	0	5408800	9493400	10644000	7348100	6541300	0
Q6LAM1	Heavy chain of factor I	35.883	7.6183	0	0	0	1729500	1577500	1169800	0	0	0	0	0	0	1004000	0	534430	416740	220180	365560	3530300	1985000	2701700	31727000	21378000	418670
A8K3K1	Actin, alpha cardiac muscle 1	42.047	5.0502	0	1243400	1117300	2709800	3319500	1040700	17208000	15473000	13786000	0	0	0	0	0	0	287920	404020	312360	795500	0	1270300	3598800	3666400	523830
Q9NQ79	Cartilage acidic protein 1	71.42	4.7265	960840	196640	381580	7428700	8533800	2482000	0	0	0	730970	211810	569600	0	426330	0	272900	477880	230090	6610600	5170100	3173000	8804900	17001000	2616900
Q9Y6R7	IgGFc-binding protein	572.01	4.99	110380	360520	139660	4255600	3563100	1788900	5405400	4964700	4511800	1444700	1684600	1382500	2108700	109610	4601300	1215800	1361700	1069900	7254300	8429200	9089200	0	0	0
Q0ZCI6	Immunglobulin heavy chain variable region	13.633	8.6243	6358500	2495700	4912400	0	0	0	0	1713800	0	17177000	13681000	5726800	4752900	3126100	3232200	0	0	0	0	0	0	0	0	0
Q9UL72	Myosin-reactive immunoglobulin heavy chain variable region	12.872	6.5259	6321000	7578300	6601000	0	0	0	0	0	0	13743000	16121000	12648000	0	0	0	0	0	0	0	0	0	0	0	0
P24592	Insulin-like growth factor-binding protein 6	25.322	7.8608	0	0	0	8914800	6150700	4906300	0	0	0	0	0	0	0	0	0	0	0	0	1194300	0	0	13367000	17597000	10626000
A2J422	Anti-HER3 scFv	26.025	8.549	0	0	0	0	0	0	0	0	0	20335000	15524000	26786000	0	0	0	0	0	0	0	0	0	0	0	0
P16070	CD44 antigen	81.537	4.9984	0	0	0	11663000	11511000	2859100	0	0	0	0	0	0	2085600	2170500	1723400	0	0	19992	0	0	0	12848000	12988000	3920900
P01700	Ig lambda chain V-I region HA	11.896	9.1162	6143900	2849300	1242000	0	0	0	0	0	0	9352100	15632000	18183000	7974400	0	0	0	0	0	0	0	0	0	0	0
A8K8Z4	cDNA FLJ78071, highly similar to Human MHC class III complement component C6 mRNA	104.72	6.594	644830	661890	921480	2475800	2444400	2861400	0	0	0	2931200	1947700	3091900	0	0	0	0	0	0	12748000	7339700	22723000	0	361850	0
P01616	Ig kappa chain V-II region MIL	10.825	4.6512	2492700	0	0	0	0	0	0	0	0	22669000	10950000	24582000	0	0	0	0	0	0	0	0	0	0	0	0
P41222	Prostaglandin-H2 D-isomerase	24.39	7.4485	1099100	991240	0	11584000	15524000	8230900	0	0	0	0	0	0	0	0	0	0	0	0	0	0	0	12457000	9137500	0
P04278	Sex hormone-binding globulin	43.779	6.7044	0	0	0	7573200	6652700	3466900	0	0	0	0	0	0	1128000	1208300	334190	52631	0	36613	0	0	213960	12226000	18146000	7471800
P34096	Ribonuclease 4	16.84	9.1675	1631000	1942900	1739800	10475000	12882000	6046900	174960	0	0	1166300	1029200	804490	0	0	277510	356810	301960	445400	3190500	3372300	3465900	3466600	5637700	0
Q9UL92	Ig heavy chain V-I region HG3	13.58	8.635	1912100	3753600	5443500	0	0	0	0	0	2799100	18492000	16887000	9102900	0	0	0	0	0	0	0	0	0	0	0	0
Q5NV67	V1-11 protein	10.487	4.1764	0	0	0	0	0	0	0	0	0	12596000	15613000	29553000	0	0	0	0	0	0	0	0	0	0	0	0
Q0ZCH0	Immunglobulin heavy chain variable region	12.991	9.0358	0	7441200	0	0	0	0	3757400	0	0	8231000	16332000	21322000	0	0	0	0	0	0	0	0	0	0	0	0
B2R9V7	Superoxide dismutase [Cu-Zn]	25.899	6.7761	0	653810	0	7727500	6000900	2816400	0	0	0	0	0	0	452350	736220	0	0	0	0	5041900	1078000	1934700	12269000	13609000	4185800
Q96QS0	Putative matrix cell adhesion molecule-3	17.497	9.5576	0	8858500	0	0	0	0	0	0	0	15446000	16322000	14623000	0	0	0	0	0	0	0	0	0	0	0	0
A2NZ55	Variable immnoglobulin anti-estradiol heavy chain	13.921	9.0079	0	4236400	0	0	0	0	1767600	1465500	0	13540000	15804000	18318000	0	0	0	0	0	0	0	0	0	0	0	0
P35579	Myosin-9	226.53	5.2892	1042700	2325500	1832200	1785400	1802000	1597000	6381000	5653700	6170300	5866700	5839800	5722600	75434	0	0	115190	66650	45817	1411200	1031800	1017800	1377600	1385500	1636400
Q15166	Serum paraoxonase/lactonase 3	39.607	5.1048	0	1795100	412420	9718100	7078400	5129900	615940	754300	0	0	0	0	0	0	720900	0	146490	0	0	0	518840	12056000	12636000	2590800
O43234	Rheumatoid factor RF-ET13	10.748	9.6353	960090	2991800	3094500	0	0	0	0	0	0	15875000	11173000	17510000	0	1583800	0	0	0	0	0	0	0	0	0	0
P08709	Coagulation factor VII	51.593	7.2299	0	496120	1216300	5517000	4760600	4724900	3526600	1270700	0	0	263950	0	513940	493330	0	0	0	0	3565400	3094500	3602900	6223800	9455600	4300400
Q6MZL2	Putative uncharacterized protein DKFZp686M0562	35.142	5.8461	140940	0	0	10244000	5490900	1779800	964740	964750	1659300	219560	1096100	751180	0	0	0	440640	509310	587090	5457300	5253600	8289500	4123400	1996800	3015800
P02792	Ferritin light chain	20.019	5.5906	0	0	0	3804600	2134900	837560	0	0	0	3421900	0	656110	0	0	0	0	0	0	19801000	9582600	12419000	0	0	0
Q9H4A9	Dipeptidase 2	53.305	6.3747	0	0	0	175080	268840	0	0	0	0	0	0	45468000	0	0	0	0	0	0	0	0	0	1928400	2067900	2659100
Q5NV81	V1-16 protein	10.284	4.4016	3681100	0	4082800	0	0	0	0	3511600	0	12437000	13033000	15586000	0	0	0	0	0	0	0	0	0	0	0	0
O15195	Villin-like protein	95.906	7.0194	11425000	1300400	1090700	0	0	0	0	0	0	0	0	0	0	179290	38318000	0	0	0	0	0	0	0	0	0
Q6P5S8	Ig kappa chain C region	25.773	6.2601	1931700	3586500	3253000	0	0	0	2740300	1006300	0	0	0	38194000	0	0	1111300	0	0	0	0	0	0	0	0	0
P01594	Ig kappa chain V-I region AU	11.939	4.9308	6174800	6883300	6554600	0	0	0	0	0	0	17915000	12274000	0	0	0	0	0	0	0	0	0	0	0	0	0
Q6ZW64	cDNA FLJ41552 fis, clone COLON2004478, highly similar to Protein Tro alpha1 H,myeloma	53.321	6.4917	4176700	4288300	4495900	0	0	0	0	0	0	4602800	11352000	8051600	3382400	4974500	4016300	0	0	0	0	0	0	0	0	0
Q9Y6Z7	Collectin-10	30.705	7.3891	772280	0	1019700	8786500	1858200	1486300	3915700	2983300	0	544170	0	0	1060300	0	899940	398690	359150	393380	2991400	15581000	4520800	777470	557500	0
A2J1N9	Rheumatoid factor RF-ET12	10.529	9.1465	2040600	0	2915100	0	0	0	0	0	0	16742000	8242400	18371000	0	0	0	0	0	0	0	0	0	0	0	0
F8WAL6	Abl interactor 2	55.682	5.8796	496430	711190	0	2538400	1377300	4416100	0	0	0	274660	0	0	1177400	0	0	140750	0	171010	0	0	0	13458000	11846000	11509000
A8K6K4	Interleukin-1 receptor accessory protein	65.432	8.3241	0	160660	235790	4430300	3664200	1558100	0	0	0	0	0	0	277310	562540	0	0	0	0	0	0	0	16030000	17188000	3570900
P22692	Insulin-like growth factor-binding protein 4	27.934	7.1666	0	0	0	8909400	5654300	5187400	0	0	0	0	0	0	0	0	0	0	93700	0	0	0	0	12917000	14547000	0
B4DYF4	Poly(A) polymerase alpha	84.55	7.4042	0	998560	1131000	2908400	2262600	1579100	8932600	7913400	5919000	338610	292440	0	0	0	0	2979000	2994900	2765300	1993900	2333800	1444700	0	0	0
A0N7I9	F5-20	13.419	9.4277	0	0	0	0	0	0	0	0	0	14724000	15360000	16605000	0	0	0	0	0	0	0	0	0	0	0	0
Q6N091	Putative uncharacterized protein DKFZp686C02220	54.159	6.3108	3717900	3482400	2510800	0	0	0	0	0	0	1502500	11270000	19817000	1135200	1370900	1280500	0	0	0	0	0	0	0	0	0
Q6P387	Uncharacterized protein C16orf46	43.417	8.6508	0	11736000	1340600	2933900	3098900	1284600	135820	0	0	849420	0	0	0	24517000	0	0	0	0	0	0	0	0	0	0
P01711	Ig lambda chain V-II region VIL	11.445	6.4953	7090800	8231800	10984000	0	0	0	0	1465700	2128300	4984500	589120	6070200	0	0	901780	805350	984820	790600	0	0	0	0	0	0
A2MYC9	V4-3 protein	11.284	8.1957	0	0	0	0	0	0	0	0	0	12046000	14963000	17597000	0	0	0	0	0	0	0	0	0	0	0	0
B7ZAS5	cDNA, FLJ79289, highly similar to Extracellular matrix protein 1	18.331	7.5363	0	0	0	3739400	3333800	1715500	0	0	0	0	0	0	0	0	0	3345600	4194100	0	5918400	4683800	5606600	5581800	5404100	0
B4DPN1	cDNA FLJ61328, highly similar to Hepatocyte growth factor-like protein	19.567	7.8434	0	773400	745030	3052700	2166200	1370900	0	0	0	1742700	1684700	4957800	0	0	0	0	0	0	7451100	7139800	11417000	0	0	572400
P01859	Ig gamma-2 chain C region	35.9	7.655	7531700	3189000	4035000	0	0	0	0	0	0	9963100	8562400	8677900	0	0	0	0	0	0	0	0	0	0	0	0
B4DZM1	PERQ amino acid-rich with GYF domain-containing protein 2	100.61	4.6776	0	0	0	723140	622110	0	1723000	2079100	1931100	0	0	0	0	0	0	0	0	0	0	0	0	12162000	19169000	3139300
P05109	Protein S100-A8	10.834	7.0718	0	0	0	3640800	4397300	1128600	0	606250	0	0	883840	0	0	1934500	0	1454200	1800900	0	7494200	0	0	7783300	9843800	81920
K7EN70	Protein FAM198B	21.58	8.0779	152390	0	0	0	0	0	8901100	9202300	11843000	2314500	3502800	2231900	0	0	0	0	0	0	0	0	2391100	0	0	0
Q59HB3	Apolipoprotein B variant	183.58	6.7923	922470	586170	781440	2105700	1661000	1396700	4698800	1688100	1921600	2733400	2399500	4204900	0	0	0	48884	51729	54418	3356700	3125400	7980900	0	0	0
P48668	Keratin, type II cytoskeletal 6C	60.024	8.1636	0	0	900860	624690	555890	226880	1579300	2440300	3764800	1487900	443950	1177700	424430	590960	381960	3184300	3944600	3010800	2152500	3050700	1236900	3740400	4224400	245350
Q92954	Proteoglycan 4;Proteoglycan 4 C-terminal part	151.08	10.1562	1119700	524090	483890	4214900	3516800	2115100	702980	623680	715340	787110	1177000	821590	66366	157400	80568	933560	896720	612260	5360500	5476200	6407900	1126800	933310	11788
Q7Z2U7	Uncharacterized protein	25.015	6.3419	3803300	1775100	1363300	0	0	0	0	0	0	11285000	8595100	11882000	0	0	0	0	0	0	0	0	0	0	0	0
Q13103	Secreted phosphoprotein 24	24.337	8.4555	4255700	3242100	2042100	8259300	9906700	2380200	0	0	0	0	0	0	567460	0	0	0	0	0	0	2831600	839290	3419700	0	0
P01596	Ig kappa chain V-I region CAR	11.346	9.1285	0	0	0	0	0	0	0	0	0	23412000	0	14086000	0	0	0	0	0	0	0	0	0	0	0	0
J3KNB4	Cathelicidin antimicrobial peptide	19.591	10.0304	0	0	0	6170000	8188600	820940	188640	113160	0	1015100	1475500	1279400	0	0	0	0	46346	0	4234400	5654200	7845500	240550	0	31899
P37802	Transgelin-2	22.391	8.4532	1458600	0	0	24888	0	110690	2423700	3677100	4293500	580020	5068100	0	0	0	0	4981100	3353500	6831400	0	0	0	954220	1794300	1424700
Q6LBM9	FHR-1; complement Factor H-related protein 1	5.7626	4.7635	0	0	0	0	0	0	0	0	0	0	2835600	2464100	0	0	0	3694000	4596700	4462900	5955800	5179500	7417300	0	0	0
A8K6A6	Cell surface glycoprotein MUC18	71.636	5.3945	0	0	0	3000000	2422400	1481200	1408700	0	0	0	0	0	0	0	0	0	0	0	0	0	0	8881200	16023000	2811700
P06310	Ig kappa chain V-II region RPMI 6410	14.707	9.531	0	0	0	0	0	0	0	0	0	7530300	5021000	2613700	7437800	12923000	0	0	0	0	0	0	0	0	0	0
Q6N094	Putative uncharacterized protein DKFZp686O01196	52.612	8.2785	5186200	1017800	0	0	0	0	0	0	0	2409700	15781000	8556300	0	1897300	0	389200	165650	0	0	0	0	0	0	0
E7ETN3	Uncharacterized protein	124.02	6.7877	0	644480	0	2639400	3703900	1515600	0	0	0	0	0	174780	3827800	0	0	0	0	0	833080	756610	1217600	9199900	10386000	118350
B2R7D2	Multiple inositol polyphosphate phosphatase 1	55.12	8.0521	0	0	0	2494000	1598500	1630200	0	0	0	0	0	0	0	0	414650	112790	120030	0	0	0	0	13096000	9789400	5510700
A8K7G6	Lithostathine-1-alpha	18.732	5.1775	0	0	0	3004400	3380500	1597000	0	0	0	4406300	0	5781900	0	0	0	0	0	0	0	0	0	6356800	7150100	2506500
B2RBF5	Di-N-acetylchitobiase	43.793	6.6079	358720	339940	422050	4677600	6718200	2964000	0	0	0	0	0	0	0	0	365370	0	0	0	0	0	0	8242300	8953200	736010
P13473	Lysosome-associated membrane glycoprotein 2	44.96	5.3412	314590	0	225560	4444900	5366800	1190100	1796000	1488700	0	0	0	0	0	523590	0	0	0	0	0	0	0	6751100	7482600	4112400
P01040	Cystatin-A	11.006	5.1668	0	0	0	0	0	0	0	0	0	1758900	0	1774000	0	0	0	9719300	12169000	7547800	0	0	0	0	645500	73870
B4E1D8	cDNA FLJ51597, highly similar to C4b-binding protein alpha chain	60.405	6.636	0	0	0	0	0	0	5476600	5011700	5255600	0	0	0	0	0	0	6212600	6631100	4815400	0	0	0	0	0	0
Q59E93	Aminopeptidase N	110.59	5.1993	92233	0	0	3164500	3410200	1088200	0	0	0	0	0	0	145220	332620	0	15163	15651	50526	0	0	0	10842000	9630100	4525100
P27487	Dipeptidyl peptidase 4	88.278	5.9243	0	0	0	2690100	3159300	1105200	0	0	0	0	0	0	178870	539700	325120	0	0	0	0	0	0	10244000	9011700	5589600
Q9NZT1	Calmodulin-like protein 5	15.892	4.0527	0	1961200	0	0	0	0	0	0	0	0	0	0	0	0	0	10395000	11392000	8952800	0	0	0	0	0	0
B2R932	CD99 antigen	18.947	4.415	0	0	0	6085000	5559600	3770600	0	0	0	0	0	0	0	0	0	0	0	0	0	0	0	6972600	10195000	78220
Q13093	Platelet-activating factor acetylhydrolase	50.077	7.6134	230470	0	0	4197700	4412500	1654000	0	0	0	249560	0	0	0	0	251180	0	0	0	6994800	7147100	7403800	0	0	0
E7DVW5	Fatty acid-binding protein, epidermal	15.164	7.0521	0	0	0	0	0	0	0	0	0	8592400	5349600	9798400	0	0	0	3094500	2566700	2764400	0	0	0	0	0	0
P01607	Ig kappa chain V-I region Rei	11.902	6.4301	0	0	0	0	0	0	0	0	0	16392000	7388200	8260800	0	0	0	0	0	0	0	0	0	0	0	0
P0C0L4	Complement C4-A	193.44	7.0778	0	0	0	1687400	1495400	1718800	0	237530	300930	2186500	1652900	2439700	0	0	0	0	10030	0	5716600	5440500	8732400	0	195040	189820
A0N071	Hemoglobin subunit delta	16.055	8.2607	1796000	4505200	1957600	0	0	0	0	0	0	6939000	5657200	10748000	0	0	0	0	0	0	0	0	0	0	0	0
P06309	Ig kappa chain V-II region GM607	12.664	7.246	4862700	4498000	0	0	0	0	0	0	0	15062000	6602100	0	0	0	0	0	0	0	0	0	0	0	0	0
P19320	Vascular cell adhesion protein 1	81.275	4.8742	0	0	68410	1919000	1868400	536370	0	0	0	148320	213100	742980	0	0	0	0	0	0	1407500	375840	188580	9617100	10873000	2586000
B2R4M6	Protein S100-A9	13.21	6.0744	0	0	0	3237800	4358200	1049800	0	0	0	0	0	0	0	0	0	1305900	1553000	1363500	0	0	0	7129800	10192000	206560
A6NC48	ADP-ribosyl cyclase 2	37.482	8.0507	0	0	0	1094800	1647500	830750	0	0	0	0	0	0	0	0	0	0	0	0	0	138360	0	8230600	10924000	7329300
P13591	Neural cell adhesion molecule 1	94.573	4.5085	0	202510	250380	2207100	2359600	820830	0	179780	0	0	0	411020	0	573260	0	194590	137160	290190	0	0	0	11406000	9349200	1493800
B2R6W1	cDNA, FLJ93143, highly similar to Homo sapiens complement component 7 (C7), mRNA	93.545	6.439	0	0	0	961980	847700	1076200	0	0	0	715440	906910	0	62051	0	0	0	34288	0	3708500	4176800	14635000	803200	533680	692420
A8K4I1	Poliovirus receptor	45.378	6.3414	0	0	0	5642100	3538700	736760	0	0	0	0	0	0	201580	0	0	0	0	0	0	0	0	8771800	9779200	415790
A6NIZ1	Ras-related protein Rap-1b-like protein	20.925	5.0957	0	0	0	0	0	0	11925000	6536900	10442000	0	0	0	0	0	0	0	0	0	0	0	0	0	0	0
P05106	Integrin beta-3	87.057	4.8543	0	199820	128350	0	0	966090	6603100	6278800	7559100	0	0	139040	2702800	1081600	3042400	0	13188	0	0	0	0	0	0	0
O00533	Neural cell adhesion molecule L1-like protein	135.07	5.5241	0	0	0	2333100	2451100	960020	0	0	0	127710	139660	0	0	180140	543270	0	0	0	0	0	0	10108000	9312600	1706600
P11021	78 kDa glucose-regulated protein	72.332	4.795	0	0	0	1583100	2281500	660540	366780	143010	0	327770	405670	0	0	0	0	741140	808670	994990	5702300	3742000	7103400	1112500	1256400	284910
F5GWP8	Keratin, type I cytoskeletal 17	66.35	4.835	0	0	0	0	0	0	12048000	14002000	0	332810	0	360930	0	0	0	311550	224330	213200	0	0	0	0	0	0
P08514	Integrin alpha-Iib	113.38	5.0299	2510800	1273000	3255500	0	0	0	4191400	3519200	5502400	0	0	0	0	6363200	0	0	0	0	0	0	0	0	0	0
P35443	Thrombospondin-4	105.87	4.2345	109690	0	83799	2872900	2554300	1193500	2957000	2054600	2599200	91354	245350	272060	0	0	0	1377600	1238400	1124900	779460	735890	1758700	1520800	2249300	0
B2RBW9	Inhibin beta C chain	38.225	7.117	0	0	4699400	2284100	3308700	810130	0	0	0	121420	0	0	0	0	0	0	0	0	1114900	0	0	5335300	6195700	1166200
D3DQH8	SPARC	36.051	4.5192	0	0	0	3396300	6298600	835730	0	0	0	0	0	0	0	0	0	264800	367040	356740	0	0	0	4804500	8528300	81474
P01602	Ig kappa chain V-I region HK102	12.768	6.3943	0	2252000	0	0	0	0	0	0	0	7298400	5486700	6823800	0	0	0	0	0	0	0	0	0	2460600	0	0
B4DI57	cDNA FLJ54111, highly similar to Serotransferrin	63.436	7.219	0	0	0	0	0	0	0	0	0	0	0	246540	0	23798000	0	0	0	0	0	0	0	0	0	0
Q0ZCF9	Immunglobulin heavy chain variable region	12.977	8.1695	3081800	2648200	2947000	0	0	0	0	0	0	4335200	5530900	5276800	0	0	0	0	0	0	0	0	0	0	0	0
B7Z9B1	Cadherin-13	83.407	4.7208	87181	215450	83640	3937300	3362300	1893400	0	0	0	0	0	0	385090	10052	559390	0	0	0	0	0	0	5660200	6317300	1207100
Q6P5S3	Uncharacterized protein	24.927	7.3334	0	9967900	12726000	0	0	0	0	0	0	0	0	0	0	0	0	0	0	0	0	0	0	0	0	0
P15814	Immunoglobulin lambda-like polypeptide 1	22.963	10.6179	0	0	0	0	0	0	0	0	0	7282400	6744100	8583100	0	0	0	0	0	0	0	0	0	0	0	0
A8K6C1	Cholesteryl ester transfer protein	54.78	6.0154	310470	0	513910	2306200	1783300	825720	1468100	938450	0	1467200	942290	1090700	0	0	0	0	0	0	742600	2534700	2204500	2138500	2192600	1050300
P33908	Mannosyl-oligosaccharide 1,2-alpha-mannosidase IA	72.968	6.4442	0	0	0	2623300	1780300	988350	236140	0	0	1776200	1245600	1977300	0	0	0	0	0	0	0	232270	0	3506500	5924400	2065300
Q6GMX0	Uncharacterized protein	25.807	8.0946	0	0	0	0	0	0	0	0	374400	10582000	2582700	8354300	0	0	0	0	0	0	0	0	0	0	0	0
P18135	Ig kappa chain V-III region HAH	14.073	8.1794	0	0	0	0	0	0	0	0	0	8563900	5824200	7362700	0	0	0	0	0	0	0	0	0	0	0	0
E9PK25	Cofilin-1	22.728	8.5723	0	0	0	351390	0	0	0	1230200	1622100	799210	932100	0	0	0	0	4228800	5629300	6109600	0	0	0	0	0	300750
P22105	Tenascin-X	464.32	4.9885	0	0	0	1756200	1430000	526740	476190	221930	0	478450	174020	375180	0	0	0	0	0	0	3739700	4143700	4657400	1426000	1242000	222010
P15924	Desmoplakin	331.77	6.783	400230	0	0	1232100	1541900	757110	3247000	3196700	3554400	0	0	138610	0	0	0	1274400	1446000	1147800	554360	631710	981670	0	0	0
Q5T749	Keratinocyte proline-rich protein	64.135	8.285	368990	477180	0	0	0	0	1154900	595290	1090900	1392700	918020	811630	1000700	842150	801430	2821500	2308300	2024200	281160	270240	298280	892970	1256200	0
P07998	Ribonuclease pancreatic	17.644	8.9426	0	0	0	4541500	2690400	0	0	0	0	0	0	0	0	0	0	0	0	0	0	0	0	5299500	6849300	0
Q9UL93	Myosin-reactive immunoglobulin heavy chain variable region	12.434	9.042	0	3900700	3397900	0	0	0	0	0	0	3971900	0	7782400	0	0	0	0	0	0	0	0	0	0	0	0
Q9QWL7	Keratin, type I cytoskeletal 19	48.161	4.7138	0	0	0	0	0	0	0	0	0	0	0	0	0	0	0	0	18956000	0	0	0	0	0	0	0
P00918	Carbonic anhydrase 2	29.246	7.4657	0	0	0	785930	0	561150	2238800	0	0	0	0	0	0	0	0	0	0	0	0	0	0	5288000	5556800	4512400
B7Z4R3	cDNA FLJ50585, highly similar to T-complex protein 1 subunit beta	50.943	6.7962	650550	725530	0	5079800	6682200	3838200	0	0	0	0	0	0	0	0	0	0	0	0	0	0	0	1209500	628830	0
P02741	C-reactive protein	25.038	5.3239	0	0	0	0	0	0	0	0	0	1114600	420810	2268200	0	0	0	0	0	0	6016800	0	8896400	0	0	0
B4DPQ0	Complement C1r subcomponent	81.889	6.3268	0	0	0	1737600	1648400	849350	0	0	0	739890	852670	0	0	0	0	0	0	0	4642400	4092800	3752500	0	0	0
B2R892	Creatine kinase M-type	43.029	7.4981	0	0	0	1600900	1226800	774820	0	0	0	0	0	0	0	0	0	0	67595	0	3979900	3732300	3868100	902100	1085100	759950
Q59EB6	Complement component C1q receptor	70.459	5.1069	0	0	0	212570	1392300	70656	0	0	0	0	0	0	284720	0	0	13348	0	0	449540	0	0	5994400	6164800	3291800
A2N2F4	VK3 protein	11.886	9.7649	0	0	0	0	0	0	0	0	0	6014000	5791900	5861000	0	0	0	0	0	0	0	0	0	0	0	0
P08567	Pleckstrin	40.124	8.4477	507390	1873900	0	0	0	0	1291700	933330	0	0	0	0	0	0	0	3846900	4439200	4245900	0	0	0	0	0	421720
Q86UD1	Out at first protein homolog	30.688	6.8425	0	0	0	637860	2707400	1326700	0	0	0	0	0	0	0	0	180650	0	0	85068	0	0	0	4033100	4442400	3120500
Q59GR8	Tropomyosin alpha-1 chain	34.402	5.0651	0	72778	0	0	0	0	0	0	0	0	387800	490170	0	17487	0	1431300	1555100	1251100	0	333360	355140	0	10614000	0
A1L2Z2	Myosin-14	232.04	5.2968	2172800	0	0	0	0	0	1015800	820140	147450	3177700	3481700	3951600	884930	726220	0	0	0	0	0	0	0	0	0	0
P21333	Filamin-A	280.74	5.9528	244690	254090	24175	21349	0	10263	4378700	3528800	6579800	88572	48069	91610	161450	192210	0	154660	122900	111580	51013	32354	47627	0	110490	51628
G9K388	14-3-3 protein epsilon	41.224	4.597	0	0	0	753100	885760	472070	0	0	0	0	0	0	0	0	0	1139800	1138600	950240	0	0	0	4298500	6563900	0
Q86VB7	Scavenger receptor cysteine-rich type 1 protein M130	125.45	5.836	0	0	0	1950600	1051700	478460	0	0	0	0	0	0	0	0	0	0	0	0	185250	0	0	4008600	6155300	2161200
Q8TF72	Protein Shroom3	216.85	7.8498	0	0	0	961920	855340	418880	1485200	1255400	1619500	0	0	0	880130	0	1238600	1570600	1532500	1288100	1385900	0	1217900	0	0	3051.6
E1B4S9	Apolipoprotein B	26.318	5.3517	0	0	360560	2268500	1974500	0	1874600	2087300	0	0	0	0	0	0	0	0	0	0	0	6411800	0	0	0	0
Q6P089	IGH@ protein	51.997	6.2782	4432900	0	0	0	0	0	0	0	0	813030	6583500	1996000	0	0	1022000	0	0	0	0	0	0	0	0	0
J3QRN2	Beta-2-glycoprotein 1	19.907	7.82	0	0	0	0	0	0	0	0	0	0	0	0	0	0	0	0	0	0	0	0	0	10456000	2003800	2054000
Q16853	Membrane primary amine oxidase	84.621	6.5065	0	0	0	1625600	1095400	503240	0	0	0	0	0	0	0	0	0	0	0	0	0	0	0	5633800	5175500	462730
H0Y7A7	Calmodulin	20.762	3.9837	0	0	0	0	592120	0	0	0	0	506640	0	0	5842400	0	0	1669800	1923300	2657000	1210100	0	0	0	0	0
P08519	Apolipoprotein(a)	501.31	5.7665	106440	81071	59126	276940	119370	155350	4181500	3580400	5532400	0	0	100790	0	0	0	7883	0	0	65898	37734	43785	0	0	0
H9ZYJ2	Thioredoxin	11.737	4.5483	1117200	0	0	0	0	0	0	0	0	0	0	425980	384410	1409600	0	2500800	3044400	2323200	0	0	0	918160	2174400	0
Q0ZCG4	Immunglobulin heavy chain variable region	13.418	5.0019	0	0	0	0	0	0	0	0	0	7024400	0	7212100	0	0	0	0	0	0	0	0	0	0	0	0
P01600	Ig kappa chain V-I region Hau	11.671	8.683	0	0	0	0	0	0	0	0	0	14221000	0	0	0	0	0	0	0	0	0	0	0	0	0	0
Q02985	Complement factor H-related protein 3	37.323	7.5874	1673100	1235000	1736100	680900	856350	541640	0	0	0	621860	702960	746190	1513400	469210	2501800	0	0	0	459220	0	305240	0	0	14806
A2IPI2	HRV Fab N27-VL	12.417	9.0784	1059200	0	0	0	0	0	0	0	0	3774500	5668700	3451600	0	0	0	0	0	0	0	0	0	0	0	0
B7Z6Z4	Myosin light polypeptide 6	26.707	4.7262	0	0	0	0	0	0	4387600	4925900	4004200	0	0	0	0	0	0	71409	164390	104280	0	0	0	0	0	0
B6EDE2	Epididymis luminal protein 180	13.288	5.0163	5822700	0	7486200	0	0	0	0	0	0	0	0	0	0	0	0	0	0	0	0	0	0	0	0	0
P08779	Keratin, type I cytoskeletal 16	51.267	4.6909	539130	235950	354550	0	0	0	0	0	0	0	0	0	986740	853230	592720	1060300	1204000	711070	0	521060	1001600	2248000	1992100	577510
Q9Y490	Talin-1	269.76	5.9372	0	53850	45561	22038	43394	0	3105800	3754300	4881700	0	0	0	3729.9	0	0	138070	205310	121510	183390	42269	222100	0	0	0
Q6MZW0	Ig alpha-1 chain C region	54.459	6.7608	0	1634200	0	0	0	0	0	0	0	2395900	2273100	6509600	0	0	0	0	0	0	0	0	0	0	0	0
Q14515	SPARC-like protein 1	75.207	4.4474	261690	212380	308170	3159300	2787400	1015900	0	0	0	34238	30207	26462	0	0	0	88909	97328	0	55108	156370	63492	3315500	1134400	17292
A2NKM6	NANUC-1 heavy chain	13.103	10.5049	3134700	2431100	0	0	0	0	0	0	0	0	0	7066300	0	0	0	0	0	0	0	0	0	0	0	0
D3YTG3	Target of Nesh-SH3	195.32	10.3835	0	0	759450	773830	881530	437460	0	0	0	0	68747	0	0	3125700	225600	0	0	0	0	0	0	2751900	3498700	46629
D6RE86	Ceruloplasmin	20.862	7.2896	0	0	0	0	0	0	0	0	0	958790	0	0	0	0	0	0	0	0	318130	0	0	5631000	5265300	391210
B2R701	cDNA, FLJ93202, Homo sapiens protease inhibitor 16 (PI16), mRNA	45.731	5.072	0	0	0	451920	0	0	0	0	0	0	0	0	0	1123800	0	0	0	0	0	0	0	6747300	4167000	0
P08253	72 kDa type IV collagenase	73.881	5.0891	76711	128710	0	2371800	2676600	636180	0	0	0	158640	134390	134820	0	0	0	0	0	0	1531100	2687000	1649600	124580	145470	0
Q5T0H9		52.372	4.9785	0	0	0	4922200	4375100	2783500	0	0	0	0	0	0	0	0	0	0	0	0	318160	0	0	0	0	0
Q59G48	Complement C1q tumor necrosis factor-related protein 3	33.842	8.5703	848110	0	0	1554600	997070	580130	1723800	675920	3947800	0	0	0	0	0	0	597720	645630	518480	0	0	0	0	0	0
A2KBC5	Anti-HCS scFv	25.223	8.167	0	0	0	0	0	0	0	0	0	1754200	2003700	1771100	0	0	0	0	0	0	1094700	2386500	3075800	0	0	0
A8K430	Fructose-bisphosphate aldolase	39.472	8.3118	0	0	0	342130	0	0	0	0	0	0	0	0	482450	0	0	0	0	0	0	0	1746600	4568000	4312400	581180
P05067	Amyloid beta A4 protein	86.942	4.4545	0	0	0	0	0	233690	239910	0	291890	0	0	0	0	0	0	2211900	2792800	2142800	1076400	1595800	1219600	0	0	0
P12273	Prolactin-inducible protein	16.572	8.1836	0	0	0	0	0	0	0	0	2133400	0	0	0	553720	0	262950	1635800	2250200	2308400	1083200	0	0	455250	794230	0
A2JA15	Anti-mucin1 light chain variable region	11.268	4.3822	0	0	0	0	0	0	0	0	0	3736200	4353000	3360400	0	0	0	0	0	0	0	0	0	0	0	0
Q59FC3	ARF GTPase-activating protein GIT1	85.899	7.0925	1395500	2809900	2318900	191270	0	0	526570	0	976560	0	0	0	588740	0	0	770250	1015600	711030	0	0	0	0	0	0
P31151	Protein S100-A7;Protein S100-A7A	11.471	6.7822	163100	388380	355960	0	0	0	0	0	0	0	0	459320	0	0	0	3238700	3396400	3139600	0	0	0	0	0	0
A8K7T4	Vesicular integral-membrane protein VIP36	40.242	6.9487	0	0	246840	1448600	1315700	687420	0	0	0	0	0	0	0	628920	500200	0	0	0	0	0	0	2737800	3156200	0
P18136	Ig kappa chain V-III region HIC	14.089	6.5389	0	0	0	0	0	0	0	0	0	0	4541700	6072300	0	0	0	0	0	0	0	0	0	0	0	0
P63261	Actin, cytoplasmic 2	41.792	5.1594	0	0	0	0	0	0	767620	1632500	1736600	0	4547000	1674100	0	0	0	0	0	0	0	0	0	0	0	0
P12814	Alpha-actinin-1	107.14	5.0742	0	0	0	0	0	51907	2430100	1219100	3000100	0	0	0	0	0	0	1266400	1202700	506840	181120	133210	0	0	231120	0
O00151	PDZ and LIM domain protein 1	36.071	7.0341	0	0	0	0	0	0	435210	0	986730	3491500	0	4345700	0	0	0	175140	550460	130630	0	0	0	0	0	0
P06753	Tropomyosin alpha-3 chain	28.87	4.3762	0	0	0	0	0	0	0	319650	1214600	0	0	0	0	0	0	2710300	3038900	2696100	0	0	0	0	0	0
Q99969	Retinoic acid receptor responder protein 2	18.617	9.4732	0	0	0	4200100	349350	1436000	0	0	0	0	0	0	0	0	0	0	0	0	0	0	0	0	2901900	707600
E2RVJ0	Band 3 anion transport protein	101.93	4.8706	0	0	0	0	0	0	3355400	2916600	3259200	0	0	0	0	0	0	0	0	0	0	0	0	0	0	0
Q9UII7	Cadherin-1	99.692	4.3774	0	0	0	496440	468700	137930	0	0	0	0	0	0	0	0	0	0	0	0	0	0	0	3430000	4356800	436950
J3K000	Xaa-Pro dipeptidase	54.582	5.9002	0	0	0	1522500	1098800	365580	0	0	0	0	0	0	0	0	0	0	0	0	0	0	0	3269500	2853600	147490
O14786	Neuropilin-1	103.13	5.7067	0	64166	0	963890	335680	199820	0	0	0	0	0	0	0	0	0	0	0	0	1524900	1513700	1541500	887650	1740800	392770
Q9ULB6	Imunoglobulin heavy chain	10.527	8.1765	0	0	0	0	0	0	0	0	0	0	4324200	4775300	0	0	0	0	0	0	0	0	0	0	0	0
J3KPS3	Fructose-bisphosphate aldolase A	39.817	8.1991	0	0	0	1130700	2037500	248330	308130	0	0	0	0	0	0	0	0	119280	155760	49985	0	0	0	2551400	1950000	441890
Q12913	Receptor-type tyrosine-protein phosphatase eta	145.94	5.2781	0	0	0	363610	645600	138910	0	0	0	0	0	0	0	482310	0	0	0	0	0	0	0	3280700	3675700	367270
Q16270	Insulin-like growth factor-binding protein 7	29.13	7.9419	0	0	0	320690	370140	0	0	0	0	0	0	0	0	104950	97418	0	0	0	0	0	0	3830400	4084400	68765
Q8TD30	Alanine aminotransferase 2	57.903	7.7737	0	0	0	0	0	0	0	0	0	0	0	0	330840	0	0	1823000	2087200	1554900	1224800	1639200	0	0	0	0
Q6ZVX0	Ig alpha-2 chain C region	52.874	5.7807	0	0	0	0	0	0	0	0	0	2657600	3263600	2727200	0	0	0	0	0	0	0	0	0	0	0	0
Q9H4B7	Tubulin beta-1 chain	50.326	4.8242	0	0	0	0	0	0	526590	1330800	2715100	0	0	0	3967500	0	0	0	0	0	0	0	0	0	0	0
Q05DH5	Exostosin-like 2	37.58	9.5188	0	0	0	279950	258510	138080	0	0	0	0	0	0	0	0	0	0	0	0	3551000	2269700	1822900	0	0	0
P07333	Macrophage colony-stimulating factor 1 receptor	107.98	6.332	0	0	0	294010	497270	211070	0	0	0	0	0	0	0	0	0	0	0	0	0	0	0	3865700	2789800	660960
Q6IME9	Keratin, type II cytoskeletal 72	56.75	7.4478	498540	599040	619780	0	0	0	628560	310860	0	2552100	1533500	1415300	0	0	0	0	0	0	0	0	0	0	0	0
Q9UIU0	Voltage-dependent calcium channel subunit alpha-2/delta-1	125.31	4.9853	0	0	0	0	495660	0	0	0	0	0	0	0	0	0	0	0	0	0	918800	498090	754600	1532100	3405400	456930
Q59ED3	Intercellular adhesion molecule 2	38.377	7.8316	0	0	223700	1013500	4466100	640850	0	0	0	0	0	0	0	0	0	0	0	0	0	0	0	0	1679800	0
P27797	Calreticulin	48.141	4.0433	0	0	0	565510	465190	0	0	0	0	1195500	0	1300100	0	0	0	586330	512940	891500	0	455850	0	1180000	675260	0
F4MH42	Ubiquitously transcribed tetratricopeptide repeat protein Y-linked transcript variant 38	138.88	7.9538	0	0	0	0	0	816020	0	0	0	0	0	0	0	0	0	0	0	0	2791100	2682200	1408300	0	0	0
P98160	Basement membrane-specific heparan sulfate proteoglycan core protein;Endorepellin	468.83	6.4949	0	648270	26940	469110	660860	267070	38077	0	67810	0	72426	0	0	0	14743	20952	28328	20371	1460500	1714200	2146700	24883	12548	0
J3KPF3	4F2 cell-surface antigen heavy chain	68.1	4.6669	0	0	0	0	257440	78103	0	0	0	0	0	0	0	0	0	0	0	0	0	0	0	3840100	2599300	821270
Q13822	Ectonucleotide pyrophosphatase/phosphodiesterase family member 2	101.97	7.3933	0	0	0	639080	329910	254680	132760	0	0	0	0	0	120910	0	0	0	248040	0	723880	423810	665820	1837600	1713200	319250
Q9H8L6	Multimerin-2	104.41	5.703	0	247200	0	1110900	863500	320520	0	0	0	0	0	0	0	407100	0	0	0	0	0	0	0	1136400	1303900	1914100
P07195	L-lactate dehydrogenase B chain	36.638	5.9262	0	0	0	841820	911160	538330	0	0	0	0	0	0	0	0	0	0	0	0	0	0	0	2711100	1992900	239980
P05362	Intercellular adhesion molecule 1	57.825	8.0646	0	0	0	186120	0	118400	0	0	0	0	0	0	0	0	0	0	0	0	0	0	0	2694100	3477300	739700
B7Z2X4	cDNA FLJ53327, highly similar to Gelsolin	77.788	5.3832	0	225910	0	1721900	1166200	487130	500510	442080	0	0	0	0	337810	357350	330780	21824	50807	0	0	0	0	1555600	0	0
P35555	Fibrillin-1	312.24	4.5487	162710	168780	157790	249500	340200	110420	0	0	36818	62536	117620	69700	0	1141900	107500	1171500	1088300	1132600	179870	403860	307320	53419	67339	0
Q76LX8	A disintegrin and metalloproteinase with thrombospondin motifs 13	153.6	7.1605	0	0	0	779640	715780	306250	0	0	0	0	19852	54612	0	0	0	0	0	0	2349500	1477500	1259100	0	81779	0
Q8NBP7	Proprotein convertase subtilisin/kexin type 9	74.285	6.5889	0	0	0	769730	823570	182800	0	0	0	0	0	0	0	0	0	0	0	0	1596400	1598400	1477700	212340	332480	37850
Q96N23	Uncharacterized protein C12orf55	351.97	6.7559	0	0	0	0	47800	32501	490350	0	0	0	0	0	0	0	0	1957900	2001000	2342600	0	0	0	0	0	0
Q6DHW4	Uncharacterized protein	25.108	8.1073	0	0	866200	0	0	0	0	0	0	1470800	3025800	1403600	0	0	0	0	0	0	0	0	0	0	0	0
A2J423	Anti-Mpl scFv	25.262	8.7971	1196100	1009700	642140	0	0	0	0	0	0	574400	0	3178400	0	0	0	0	0	0	0	0	0	0	0	0
P18206	Vinculin	123.8	5.3302	0	36350	67340	248150	245910	60269	1385200	949210	1001600	0	0	90568	0	0	0	475930	579280	463570	138380	131640	226220	102900	274610	0
Q6UX71	Plexin domain-containing protein 2	59.582	6.4251	0	277330	0	459400	872940	357680	0	0	0	0	0	0	0	0	0	0	0	0	0	0	0	2327700	1947100	120220
A2J1N4	Rheumatoid factor RF-IP24	10.841	8.1972	0	1563400	1561100	0	0	0	0	0	0	0	3205700	0	0	0	0	0	0	0	0	0	0	0	0	0
P50591	Tumor necrosis factor ligand superfamily member 10	32.509	7.4924	0	0	0	0	393130	0	0	0	0	0	0	0	0	0	0	605730	3331500	1896100	0	0	0	0	0	0
A8K486	Peptidyl-prolyl cis-trans isomerase	18.013	6.9212	0	0	0	0	136350	0	220310	914000	1227400	0	0	0	0	0	0	1151800	1240000	1320400	0	0	0	0	0	0
Q9BTY2	Plasma alpha-L-fucosidase	54.066	6.1959	0	0	0	439300	765540	0	0	0	0	1744400	563790	0	0	0	0	0	0	0	0	0	0	1223200	1396000	0
P18065	Insulin-like growth factor-binding protein 2	34.814	7.5316	0	0	0	0	0	0	0	0	0	0	0	0	0	0	0	0	0	0	0	0	0	2685400	3426700	0
Q9HBI1	Beta-parvin	41.714	6.7155	0	0	0	0	0	0	0	0	6104600	0	0	0	0	0	0	0	0	0	0	0	0	0	0	0
D3DPK5	SH3 domain-binding glutamic acid-rich-like protein 3	26.819	8.4865	0	0	0	0	0	0	0	0	0	0	0	0	0	0	0	2108700	2306400	1649700	0	0	0	0	0	0
Q9NTU7	Cerebellin-4	21.818	9.0515	0	0	0	0	0	0	0	0	0	0	0	0	0	0	0	0	0	0	0	0	0	1447000	4526600	0
A8JZY9	Tubulin alpha-1B chain	50.135	4.6995	0	0	0	0	0	0	2065400	1186500	2529400	0	0	0	0	0	0	65937	67845	0	0	0	0	0	0	0
P04220	Ig mu heavy chain disease protein	43.057	4.8928	0	0	0	0	0	0	0	0	0	0	0	0	0	0	0	0	0	0	5911900	0	0	0	0	0
P04040	Catalase	59.755	7.4128	0	0	0	0	0	0	0	0	0	0	0	0	0	0	0	0	0	0	1418800	2945600	1417200	0	0	0
Q13201	Multimerin-1	138.11	8.0141	0	0	0	241320	96175	109660	481940	510150	1102400	0	0	0	0	0	0	63915	68582	54810	535220	446550	662730	725820	585530	23642
Q12860	Contactin-1	113.32	5.6899	0	0	0	209140	176070	189020	0	0	0	0	0	0	0	10064	0	17982	0	0	1140800	1728900	1907000	223080	84756	0
P08637	Low affinity immunoglobulin gamma Fc region receptor III-A	32.561	8.3844	0	0	0	0	0	0	0	0	0	1719000	1742800	2118700	0	0	0	0	0	0	0	0	0	0	0	0
B2R6X5	Heat shock 70 kDa protein 6	70.957	6.1426	0	0	337290	0	880970	0	0	144500	739270	0	0	0	0	401450	0	370730	342190	240560	0	876890	860540	310080	0	0
Q9BUN1	Uncharacterized protein C1orf56	36.769	8.6706	0	0	0	1848500	2143700	745480	0	0	0	0	0	0	0	0	0	0	0	0	0	0	0	0	0	398050
P04196	Histidine-rich glycoprotein	59.578	7.5227	0	0	0	0	0	417190	0	0	0	0	0	0	0	0	0	0	0	0	1140900	1844700	1428100	0	0	6187.4
Q08211	ATP-dependent RNA helicase A	140.96	6.8292	0	0	0	0	0	0	0	0	0	1840100	1461900	1393800	0	0	0	0	0	0	0	0	0	0	0	0
P13727	Bone marrow proteoglycan	25.247	6.6384	0	0	390240	567190	0	0	0	0	0	0	0	0	0	0	0	0	0	0	0	0	0	767930	2646600	239140
Q0ZCJ1	Immunglobulin heavy chain variable region	13.385	8.6274	0	2244100	2264500	0	0	0	0	0	0	0	0	0	0	0	0	0	0	0	0	0	0	0	0	0
A8K061	Angiopoietin-related protein 3	53.638	6.5723	0	0	0	262720	1194900	73876	0	0	0	0	0	0	0	0	0	0	0	0	288820	0	398440	1012900	1263000	0
P16930	Fumarylacetoacetase	46.374	6.9435	0	0	0	0	451490	158720	0	0	0	0	0	0	0	0	0	0	0	0	0	0	0	3054900	358610	430270
Q5NV75	V2-15 protein	10.432	3.7198	0	0	1182200	0	0	0	0	0	0	0	3205500	0	0	0	0	0	0	0	0	0	0	0	0	0
P04406	Glyceraldehyde-3-phosphate dehydrogenase	36.053	8.7319	0	0	0	0	0	0	1114900	694390	2051500	0	0	0	0	0	0	142120	364930	0	0	0	0	0	0	0
Q86UX7	Fermitin family homolog 3	75.952	6.9787	0	0	0	0	0	0	993020	855300	2398500	0	0	0	0	0	0	0	0	0	0	0	0	0	0	0
B2R983	Glutathione S-transferase omega-1	27.539	6.5373	0	0	0	0	0	0	0	0	0	0	0	743800	0	0	0	0	0	0	0	0	0	2037000	1457600	0
Q13740	CD166 antigen	65.102	6.1515	0	0	0	321530	0	0	0	0	0	0	0	0	0	0	0	0	0	0	0	0	0	1741500	1946800	220990
G3V3A0	Alpha-1-antichymotrypsin	23.406	5.3441	0	0	0	0	0	0	0	0	0	0	0	0	0	0	0	0	0	0	0	0	0	1717200	2468500	0
H0Y4K8	Fibronectin	26.554	6.8923	0	0	0	0	0	0	0	0	0	0	0	0	0	0	0	1371600	1812100	932860	0	0	0	0	0	0
D3DRP5	Golgi-associated plant pathogenesis-related protein 1	37.784	11.4171	0	0	0	0	0	0	0	0	0	0	0	0	0	0	0	0	0	0	0	0	0	1716000	2166300	28431
Q8N1N4	Keratin, type II cytoskeletal 78	56.964	5.8307	0	0	0	0	80930	0	0	0	76630	190490	0	123500	0	0	0	931920	1332500	1139400	0	0	0	0	0	0
Q5EBM2	Ig gamma-3 chain C region	56.813	6.8476	1534100	527330	1534200	0	0	0	0	0	0	0	0	0	0	254770	0	0	0	0	0	0	0	0	0	0
B3KQQ7	N-acetyllactosaminide beta-1,3-N-acetylglucosaminyltransferase	47.104	7.2201	0	0	0	0	0	0	0	0	0	0	0	0	0	0	0	0	0	0	0	0	0	1744800	1784500	215640
A8KAG5	Hematopoietic progenitor cell antigen CD34	40.725	7.4688	0	0	0	0	0	0	0	0	0	0	0	0	0	0	0	0	0	0	0	0	0	1139900	1617500	953360
P12821	Angiotensin-converting enzyme	149.71	6.3625	0	0	0	0	0	0	0	0	0	0	0	0	0	0	0	0	0	0	0	0	0	1187800	1863700	646730
P04179	Superoxide dismutase [Mn], mitochondrial	24.722	8.4491	0	0	0	0	0	0	0	0	0	0	0	0	0	0	0	0	0	0	0	0	0	2012600	1676800	0
P16104	Histone H2A.x	15.144	11.3886	0	0	0	0	0	0	0	0	0	0	0	0	0	0	0	3686300	0	0	0	0	0	0	0	0
P01721	Ig lambda chain V-VI region AR	11.918	4.4503	0	0	0	0	0	0	0	0	0	0	1671400	1965200	0	0	0	0	0	0	0	0	0	0	0	0
P42785	Lysosomal Pro-X carboxypeptidase	58.099	7.231	0	0	0	1009900	936410	160440	0	0	0	0	0	0	112930	156200	190290	0	0	0	0	0	49817	729780	0	230820
Q6N041	Putative uncharacterized protein DKFZp686O16217	54.125	7.1971	0	0	0	0	0	0	0	0	0	1687800	0	1862300	0	0	0	0	0	0	0	0	0	0	0	0
P23284	Peptidyl-prolyl cis-trans isomerase B	23.742	10.0713	0	0	650620	0	0	0	0	0	0	0	294550	0	0	0	0	784460	1081000	719090	0	0	0	0	0	0
Q8NI99	Angiopoietin-related protein 6	51.694	8.6351	0	0	0	0	0	0	606440	1119300	1745900	0	0	0	0	0	0	0	52667	0	0	0	0	0	0	0
Q6MZX9	Putative uncharacterized protein DKFZp686M08189	52.235	4.9343	609410	0	413260	0	0	0	0	0	0	630320	840600	1007100	0	0	0	0	0	0	0	0	0	0	0	0
P39060	Collagen alpha-1(XVIII) chain	178.19	5.892	0	0	0	439650	230650	0	0	0	0	0	0	0	0	0	0	0	0	0	0	0	0	1178000	1379900	176990
P04066	Tissue alpha-L-fucosidase	53.688	6.8422	0	0	0	0	0	0	0	0	0	0	0	0	0	0	0	0	0	0	0	0	0	1291300	1535000	575500
Q7L804	Rab11 family-interacting protein 2	60.613	10.0019	0	0	0	0	0	0	0	0	0	0	0	0	0	0	0	782020	0	2565500	0	0	0	0	0	0
B2R6Q2	Alkaline phosphatase	57.279	6.5448	0	0	0	1379200	177110	471420	0	0	0	0	0	0	0	0	0	0	0	0	0	0	0	1161600	130180	0
Q59EM9	Polyubiquitin-C	147.33	8.2763	0	0	0	0	0	68636	0	0	0	0	0	0	0	0	0	1021600	1227700	863090	0	0	0	124610	0	10009
Q04695	Keratin, type I cytoskeletal 17	48.105	4.6747	0	0	0	0	0	0	0	0	0	0	0	0	571720	426450	1668400	249890	221600	173810	0	0	0	0	0	0
Q86U17	Serpin A11	46.989	7.7871	0	0	0	673950	947820	240380	0	0	0	0	408780	0	0	0	0	0	0	0	0	0	0	615190	410770	0
P40189	Interleukin-6 receptor subunit beta	103.54	5.7955	0	0	0	0	171100	0	0	0	0	0	0	0	0	0	0	0	0	0	0	0	0	1252600	1786500	46262
Q14126	Desmoglein-2	122.29	4.8942	0	0	0	0	214350	60557	0	0	0	0	0	0	0	0	0	0	0	0	0	0	0	1350600	1225600	395020
P23470	Receptor-type tyrosine-protein phosphatase gamma	162	6.3826	0	0	0	0	0	74392	0	0	0	0	0	0	0	0	0	0	0	0	0	0	54714	1244200	1101000	766930
P10721	Mast/stem cell growth factor receptor Kit	109.86	6.9647	0	0	0	451590	0	0	0	0	0	0	0	0	0	0	0	0	0	0	0	0	0	1072500	1263500	402360
F6KPG5	Albumin	66.531	5.9027	0	0	0	0	0	0	0	0	0	0	0	0	1434300	0	1683900	0	0	0	0	0	0	0	0	0
O95617	Fibronectin	41.369	9.7181	0	0	0	0	0	0	0	0	0	0	0	0	0	0	0	1022200	1044800	919740	0	0	0	0	0	0
Q9Y4L1	Hypoxia up-regulated protein 1	111.33	4.8787	0	0	0	282630	239150	0	0	0	0	0	0	0	0	0	0	0	0	0	0	0	0	1009300	1438400	0
P12109	Collagen alpha-1(VI) chain	108.53	5.054	0	0	0	276740	293860	63044	0	0	0	0	0	0	0	0	0	0	11238	0	0	0	0	796260	907260	597440
P25774	Cathepsin S	37.495	8.4472	0	0	0	0	0	0	0	0	0	0	0	0	0	0	0	0	0	0	0	0	0	1633300	1274000	25396
B2R736	Intercellular adhesion molecule 3	59.524	5.1187	0	0	0	0	0	0	0	0	0	535750	0	0	0	0	0	0	0	0	0	0	0	938670	1187800	200570
P30101	Protein disulfide-isomerase A3	56.782	6.2784	88022	81516	100630	249780	250040	114090	243600	166640	293670	0	0	0	0	57822	0	134550	95061	109040	262950	547950	0	0	0	0
B3KTA8	cDNA FLJ37971 fis, clone CTONG2009958, highly similar to CERULOPLASMIN (EC 1.16.3.1)	89.045	5.6902	0	0	0	0	0	145470	0	0	0	0	0	0	0	0	0	0	0	0	0	0	0	1300000	1265700	0
P14543	Nidogen-1	136.38	4.9317	0	0	0	261990	184610	89291	0	0	0	105310	76528	145950	0	0	0	0	0	0	843480	710010	285790	0	0	0
B7Z544	cDNA FLJ51742, highly similar to Inter-alpha-trypsin inhibitor heavy chain H4	98.346	6.5727	19712	22715	21309	301870	139970	185830	0	0	0	0	0	0	18830	239250	17030	0	0	0	0	0	262960	425240	565720	458930
O95479	GDH/6PGL endoplasmic bifunctional protein	88.892	7.3128	0	27113	39126	468830	554520	161170	0	0	0	0	33082	60029	0	0	0	0	0	0	203520	588960	506580	0	0	0
P54802	Alpha-N-acetylglucosaminidase	82.265	6.6301	0	0	0	201610	0	0	0	0	0	0	0	0	0	0	0	0	0	0	0	0	0	1221900	1217800	0
A8K0D8	Probable G-protein coupled receptor 116	149.49	6.64	0	0	0	431400	379310	0	0	0	0	0	0	0	0	0	51500	0	0	0	0	0	0	966980	688390	0
Q9NY97	UDP-GlcNAc:betaGal beta-1,3-N-acetylglucosaminyltransferase 2	46.021	8.7462	0	0	0	0	0	0	0	0	0	0	0	0	0	0	0	0	0	0	0	0	0	1166900	1321600	0
A8K6H1	Endoplasmic reticulum aminopeptidase 1	107.18	6.4253	0	0	0	0	0	0	0	0	0	853630	465370	436600	0	0	0	0	0	0	0	0	335000	177300	155330	25215
Q8IXL6	Dentin matrix protein 4	66.234	7.7969	0	0	0	115820	0	0	0	0	0	0	0	0	0	0	0	0	0	0	0	0	0	946680	1336400	0
B4E3D4	Transmembrane glycoprotein NMB	68.072	6.1207	0	0	0	0	0	0	0	0	0	0	446670	626560	0	0	0	0	0	0	0	0	0	746910	575060	0
P00441	Superoxide dismutase [Cu-Zn]	15.936	6.0695	0	0	0	1051100	0	0	0	0	0	0	0	0	0	0	0	281650	769160	288860	0	0	0	0	0	0
A8K2W3	Serum deprivation-response protein	47.101	4.9222	0	0	0	0	0	0	673090	352400	546970	0	0	0	0	0	0	89580	369640	348220	0	0	0	0	0	0
Q5D862	Filaggrin-2	248.07	8.3467	0	0	0	0	0	0	104720	104440	194220	47777	140400	139770	259600	24602	20076	332590	430390	344800	98000	0	84995	0	0	0
D6RF20	Vitamin D-binding protein	16.083	5.6571	0	0	0	0	0	0	0	0	0	0	0	0	0	0	0	0	0	0	0	0	0	1245500	1073000	0
Q9ULI3	Protein HEG homolog 1	147.46	6.1007	0	0	0	219130	155900	135760	0	0	0	0	0	0	0	0	0	137130	265370	315330	0	0	0	524600	545250	13178
P35916	Vascular endothelial growth factor receptor 3	152.76	6.2558	0	0	0	0	236530	0	0	0	0	0	0	0	0	0	0	0	0	0	0	0	0	1013400	989890	34160
P07339	Cathepsin D	44.552	6.5046	0	0	0	343110	0	0	0	0	0	0	0	0	0	0	0	0	0	0	0	0	0	1239700	637630	0
O00602	Ficolin-1	35.078	6.8529	0	0	0	109230	368660	0	0	230180	457540	0	0	0	0	0	0	0	0	0	169030	467100	400750	0	0	0
P05556	Integrin beta-1	88.414	5.0402	0	0	0	0	0	110650	0	0	0	0	0	0	0	0	0	0	0	0	0	0	0	1130800	953450	0
Q02413	Desmoglein-1	113.75	4.6553	0	0	0	0	0	0	121290	117230	0	0	306950	275640	0	0	0	450580	404140	364620	0	0	0	111630	11211	0
Q92859	Neogenin	160.01	6.5137	0	0	0	162190	154100	71553	0	0	0	0	0	0	0	0	0	0	0	0	447190	645580	679590	0	0	0
Q7Z3B1	Neuronal growth regulator 1	38.719	6.1171	0	0	0	0	0	162860	0	0	0	0	0	0	0	0	0	0	0	0	0	0	0	502710	878630	561560
P10720	Platelet factor 4 variant	11.553	9.4696	0	0	0	0	0	0	0	0	0	0	0	0	0	0	0	833190	778040	492770	0	0	0	0	0	0
B3KNB4	14-3-3 protein gamma	28.242	4.5234	0	0	0	0	0	0	0	0	0	744640	424290	0	0	0	0	156630	414640	326260	0	0	0	0	0	0
Q6MZU6	Putative uncharacterized protein DKFZp686C15213	51.098	7.7662	0	0	0	0	0	0	0	0	0	1050900	461400	548340	0	0	0	0	0	0	0	0	0	0	0	0
Q06AK0	Glycoprotein Ib alpha polypeptide	22.147	5.0057	0	0	0	0	0	0	0	0	0	0	0	0	0	0	0	0	0	0	0	0	0	0	0	1924200
Q53G92	Tubulin beta-3 chain	50.372	4.5665	0	0	0	0	0	0	0	0	1749200	0	0	0	0	0	0	0	0	0	0	0	0	0	0	0
O00178	GTP-binding protein 1	72.453	8.4708	0	0	0	0	0	0	0	0	0	0	0	0	0	0	0	426660	414590	900790	0	0	0	0	0	0
A8K3B0	Alpha-enolase	47.312	4.6501	0	0	0	0	0	0	0	0	0	0	0	0	0	0	0	0	0	0	0	0	0	512720	606660	444990
B7Z4R8	cDNA FLJ53364, highly similar to Proteoglycan-4	89.553	9.4483	0	0	0	0	0	0	0	0	0	0	0	0	0	0	0	0	0	0	0	0	0	706040	820720	0
Q96RL7	Vacuolar protein sorting-associated protein 13A	360.27	6.268	0	65916	0	0	0	0	0	0	0	0	1017100	0	0	99099	0	31684	212040	91141	0	0	0	0	0	0
P56199	Integrin alpha-1	130.85	6.2282	300570	168540	0	0	0	0	0	0	0	320720	112080	461100	0	0	0	0	0	0	0	0	0	37257	46239	0
P60174	Triosephosphate isomerase	30.791	5.7205	0	0	0	0	0	0	0	0	0	0	0	0	0	0	0	0	0	38136	0	0	0	835960	543420	0
P12111	Collagen alpha-3(VI) chain	322	6.8704	0	0	4608.3	147110	127570	51627	0	0	0	0	8085.2	28014	0	0	4606.9	0	0	0	264420	283580	273580	50212	154850	0
P14923	Junction plakoglobin	81.744	6.0482	0	0	0	0	0	0	0	0	0	0	0	0	0	0	0	373490	506110	516310	0	0	0	0	0	0
P20023	Complement receptor type 2	112.91	7.5417	0	0	0	177080	196060	0	0	0	0	0	0	0	0	0	0	0	0	0	0	317040	696600	0	0	0
P01833	Polymeric immunoglobulin receptor	83.283	5.433	0	0	0	0	0	0	0	0	105630	461250	0	798140	0	0	0	0	0	0	0	0	0	0	0	0
Q6UWP8	Suprabasin	60.54	7.0096	0	0	92763	236620	287220	0	0	0	0	0	0	0	129980	174860	0	59513	84323	0	0	149870	139190	0	0	0
J3KNP4	Semaphorin-4B	92.765	7.0431	0	0	0	0	0	0	0	0	0	0	0	0	0	0	0	0	0	0	0	0	0	622090	695850	0
B7ZKQ8	Podocalyxin	58.875	5.1809	0	0	0	0	0	0	0	0	0	0	0	0	0	0	0	0	0	0	0	0	0	592480	650560	0
Q14574	Desmocollin-3	99.968	5.9814	0	0	0	0	0	0	0	0	0	39201	0	0	0	0	0	278090	328910	317990	0	0	0	134170	130140	0
H7C0J0	Neural cell adhesion molecule L1-like protein	35.299	5.9838	0	0	0	0	0	0	0	0	0	0	0	0	0	0	0	0	0	0	0	0	0	608790	616180	0
C1KBH7	Fibroblast growth factor receptor 1	91.787	6.1058	0	0	0	0	0	0	0	0	0	0	0	0	0	0	0	0	0	0	0	0	0	540400	251840	343200
P11279	Lysosome-associated membrane glycoprotein 1	44.882	8.9167	0	0	0	0	0	0	0	0	0	0	0	0	0	0	0	0	0	0	0	0	0	1098300	0	32648
B4DMQ6	Centrosomal protein C10orf90	89.081	9.5351	0	0	0	0	0	0	352670	308100	439450	0	0	0	0	0	0	0	0	0	0	0	0	0	0	0
A9UFC0	Caspase-14	27.666	5.009	0	0	0	0	0	0	0	0	0	0	0	0	0	0	0	329000	201400	491620	0	0	0	0	0	0
P24844	Myosin regulatory light polypeptide 9	19.827	4.5359	0	0	0	0	0	0	0	0	970460	0	0	0	0	0	0	0	0	0	0	0	0	0	0	0
B7ZLI0	Reticulon-4 receptor-like 2	46.133	7.6605	0	0	0	0	0	0	0	0	0	0	0	0	0	0	0	0	0	0	0	0	0	449660	472850	0
B7Z351	Osteopontin	37.245	4.312	0	0	0	0	0	0	0	0	0	0	0	0	0	0	0	0	0	0	0	0	0	392490	470080	0
O15394	Neural cell adhesion molecule 2	93.045	5.2989	0	0	0	0	0	0	396890	0	0	0	0	0	0	0	0	0	0	0	0	0	0	282060	167270	0
Q13332	Receptor-type tyrosine-protein phosphatase S	217.23	6.5663	0	0	0	85076	0	0	0	0	0	0	0	0	0	0	0	0	0	0	289070	263380	207780	0	0	0
Q14766	Latent-transforming growth factor beta-binding protein 1	186.79	5.8495	0	29975	0	110190	115390	39414	0	0	145460	34950	0	0	0	0	0	40765	46198	21024	81025	96378	82326	0	0	0
Q5VY43	Platelet endothelial aggregation receptor 1	110.67	6.8123	0	0	0	0	0	0	0	0	0	0	0	0	0	0	0	0	0	0	0	0	0	245980	543820	0
Q9UJJ9	N-acetylglucosamine-1-phosphotransferase subunit gamma	33.973	6.9447	0	0	0	0	776820	0	0	0	0	0	0	0	0	0	0	0	0	0	0	0	0	0	0	0
Q7Z7M0	Multiple epidermal growth factor-like domains protein 8	303.1	6.8602	0	0	0	0	0	0	0	0	0	0	0	0	0	0	0	0	0	0	83556	359270	312870	0	0	0
P68366	Tubulin alpha-4A chain	49.924	4.6935	0	0	0	0	0	0	0	0	753640	0	0	0	0	0	0	0	0	0	0	0	0	0	0	0
Q6YHK3	CD109 antigen	161.69	5.6222	0	0	0	0	79693	0	0	0	0	0	0	0	0	0	0	0	0	0	0	0	0	164330	213570	287250
Q5TCU3	Tropomyosin beta chain	32.814	4.3363	0	0	0	0	0	0	0	0	0	0	0	0	0	0	0	0	0	739850	0	0	0	0	0	0
P10586	Receptor-type tyrosine-protein phosphatase F	212.88	6.232	0	0	0	0	0	0	0	0	0	0	0	0	0	0	0	8806.6	9770.6	0	143110	299670	264060	0	0	0
Q6IFZ6	Keratin, type II cytoskeletal 1b	61.358	8.3094	0	0	0	0	0	0	60613	144450	259160	0	0	0	0	0	0	48651	117240	45485	0	0	0	0	0	0
P26992	Ciliary neurotrophic factor receptor subunit alpha	40.633	6.7501	0	0	0	0	0	0	0	0	0	0	0	0	0	0	0	0	0	0	0	0	0	662290	0	0
Q49AC9	Receptor-type tyrosine-protein phosphatase mu	165.21	6.5928	0	0	0	0	0	0	0	0	0	0	0	0	0	0	0	0	0	0	0	0	0	409440	246980	0
Q04721	Neurogenic locus notch homolog protein 2	265.4	4.7512	0	0	0	106160	0	0	0	0	0	0	0	0	0	0	0	0	0	0	111580	151590	231170	0	0	0
Q4LE33	Tenascin	244.4	4.5761	0	0	0	0	0	0	0	0	68896	0	0	0	0	0	0	0	0	0	286610	238460	0	0	0	0
H7C0N0	Inter-alpha-trypsin inhibitor heavy chain H1	51.863	6.132	0	25818	21270	156630	23927	98939	0	0	0	0	0	0	0	0	0	0	0	0	0	122380	0	49516	61958	15111
A8K2T6	Ephrin type-A receptor 1	108.06	6.6254	0	0	0	0	0	0	0	0	0	0	0	0	0	0	0	0	0	0	0	0	0	237990	331350	0
Q86TV4	Fibulin-5	60.022	4.6865	0	0	0	0	561240	0	0	0	0	0	0	0	0	0	0	0	0	0	0	0	0	0	0	0
P14618	Pyruvate kinase isozymes M1/M2	57.936	7.9355	0	0	0	0	0	0	177580	139340	0	66886	50564	85547	0	0	0	0	0	0	0	0	0	0	0	0
Q8WZ75	Roundabout homolog 4	107.46	6.6134	0	0	0	0	0	88948	0	0	0	0	0	0	0	0	0	0	0	0	0	0	0	403140	0	0
Q7Z374	Putative uncharacterized protein DKFZp686C02218	53.776	7.0525	0	0	0	0	0	0	0	0	0	0	0	0	0	0	464070	0	0	0	0	0	0	0	0	0
A8K2T7	Epidermal growth factor receptor	134.19	6.6846	0	0	0	0	0	0	0	0	0	0	0	0	0	0	0	0	0	0	0	0	0	168430	281820	0
P14625	Endoplasmin	92.468	4.4766	0	0	0	0	0	0	0	0	0	0	0	0	0	0	0	0	0	0	0	0	0	188510	169600	57859
P24298	Alanine aminotransferase 1	54.636	7.1989	0	0	0	0	0	0	0	0	0	0	0	0	0	0	0	0	0	0	0	0	0	156860	178150	0
B2R769	Endoplasmic reticulum aminopeptidase 2	110.43	6.7568	0	0	0	0	0	0	0	0	0	0	0	0	0	0	0	0	0	0	0	0	0	116470	145760	69144
P80723	Brain acid soluble protein 1	22.693	4.3029	0	0	0	0	322530	0	0	0	0	0	0	0	0	0	0	0	0	0	0	0	0	0	0	0
P20930	Filaggrin	435.16	9.6042	85071	0	28068	0	0	0	0	16522	0	0	0	0	12532	15412	16521	21117	39003	47290	0	0	0	0	0	0
Q07954	Prolow-density lipoprotein receptor-related protein 1	504.6	5.0177	0	0	0	29610	0	14029	0	0	0	17506	10477	20798	0	0	0	0	0	0	50749	98505	10097	0	0	0
P04264	Keratin, type II cytoskeletal 1	66.017	8.3311	0	0	0	0	0	0	0	0	0	0	0	0	0	0	0	73485	68019	96096	0	0	0	0	0	0
P19022	Cadherin-2	99.808	4.3973	0	0	0	0	0	0	0	0	0	0	0	0	0	0	0	0	0	0	0	0	0	119320	92218	0
P55285	Cadherin-6	88.308	4.5263	0	0	0	0	0	0	0	0	0	0	0	0	0	0	0	0	0	0	0	0	0	0	188900	0
Q0PNF2	Stabilin-1	275.44	6.479	0	0	0	42242	39519	0	0	0	0	0	0	0	0	0	0	0	0	0	0	0	39540	0	0	0
