# Supplementary material for: Enhanced Detection of Low-Abundance Human Plasma Proteins by Integrating Polyethylene Glycol Fractionation and Immunoaffinity Depletion
Source: PLoS One. 2016 Nov 10;11(11):e0166306. doi: 10.1371/journal.pone.0166306 (PMC5104378; doi:10.1371/journal.pone.0166306)
Supplement: S2 Table — (XLSX) [file pone.0166306.s004.xlsx]

## Sheet: LAPs
S2 Table. 135 known LAPs with reported concentrations below 100 ng/mL (based on previously published data) identified by LC-MS/MS in this studyα
Uniprot accession	Protein name	Concentration, ng/mL	Reference
P07339	Cathepsin D	8.9	1
Q92954	Proteoglycan 4	1	1
G3XAK1	Hepatocyte growth factor-like protein alpha chain	59	2
P41222	Prostaglandin-H2 D-isomerase	40	3
Q8WW79	L-selectin	17	4
Q59EA3	Cadherin 5, type 2 preproprotein variant	30	4
B3KQF4	cDNA FLJ90373 fis, clone NT2RP2004606, highly similar to Metalloproteinase inhibitor 1	14	4
A8K3B0	cDNA FLJ77877, highly similar to Human ENO2 neuron specific (gamma) enolase	1.4	4
A8K2T7	Receptor protein-tyrosine kinase	11	4
P18065	Insulin-like growth factor-binding protein 2	15	4
P07996	Thrombospondin-1	94	5
Q86VB7	Scavenger receptor cysteine-rich type 1 protein M130	94	6
P35443	Thrombospondin-4	92	6
P04406	Glyceraldehyde-3-phosphate dehydrogenase	91	6
P18206	Vinculin	90	6
P14625	Endoplasmin	88	6
P07195	L-lactate dehydrogenase B chain	86	6
Q6EMK4	Vasorin	84	6
Q8NBP7	Proprotein convertase subtilisin/kexin type 9	82	6
P19022	Cadherin-2	73	6
P22105	Tenascin-X	70	6
P48740	Mannan-binding lectin serine protease 1	69	6
P08637	Low affinity immunoglobulin gamma Fc region receptor III-A	63	6
O00151	PDZ and LIM domain protein 1	59	6
P35579	Myosin-9	57	6
Q99784	Noelin	56	6
P16930	Fumarylacetoacetase	56	6
O95497	Pantetheinase	56	6
Q9UHG3	Prenylcysteine oxidase 1	54	6
A0N7I9	F5-20	54	6
Q14515	SPARC-like protein 1	53	6
Q14766	Latent-transforming growth factor beta-binding protein 1	46	6
P14543	Nidogen-1	42	6
P00918	Carbonic anhydrase 2	42	6
P39060	Collagen alpha-1(XVIII) chain	35	6
P10586	Receptor-type tyrosine-protein phosphatase F	35	6
P13591	Neural cell adhesion molecule 1	33	6
Q86UX7	Fermitin family homolog 3	32	6
P30101	Protein disulfide-isomerase A3	32	6
Q9HDC9	Adipocyte plasma membrane-associated protein	29	6
P08709	Coagulation factor VII	29	6
Q9NQ79	Cartilage acidic protein 1	27	6
Q9H4B7	Tubulin beta-1 chain	27	6
Q14574	Desmocollin-3	27	6
P31151	Protein S100-A7	27	6
P12109	Collagen alpha-1(VI) chain	26	6
P07237	Protein disulfide-isomerase	23	6
P12273	Prolactin-inducible protein	22	6
P23284	Peptidyl-prolyl cis-trans isomerase B	21	6
P05106	Integrin beta-3	21	6
P15924	Desmoplakin	20	6
P13727	Bone marrow proteoglycan	20	6
Q6YHK3	CD109 antigen	19	6
P07359	Glycocalicin	18	6
P07333	Macrophage colony-stimulating factor 1 receptor	18	6
P05067	Amyloid beta A4 protein	18	6
P24298	Alanine aminotransferase 1	16	6
P13647	Keratin, type II cytoskeletal 5	16	6
P01596	Ig kappa chain V-I region CAR	16	6
Q12860	Contactin-1	14	6
Q02413	Desmoglein-1	14	6
O00533	Neural cell adhesion molecule L1-like protein	14	6
P08514	Integrin alpha-Iib	13	6
O14786	Neuropilin-1	13	6
P05556	Integrin beta-1	11	6
Q12913	Receptor-type tyrosine-protein phosphatase eta	9.9	6
P04211	Ig lambda chain V region 4A	9	6
Q9NZT1	Calmodulin-like protein 5	8.1	6
P12821	Angiotensin-converting enzyme	7.4	6
P80723	Brain acid soluble protein 1	7.3	6
P13473	Lysosome-associated membrane glycoprotein 2	7.3	6
P04179	Superoxide dismutase [Mn], mitochondrial	7.1	6
Q9UJJ9	N-acetylglucosamine-1-phosphotransferase subunit gamma	6.8	6
Q86U17	Serpin A11	6.7	6
Q9Y4L1	Hypoxia up-regulated protein 1	6.6	6
Q9H4A9	Dipeptidase 2	6.5	6
Q13332	Receptor-type tyrosine-protein phosphatase S	6.4	6
P27487	Dipeptidyl peptidase 4	6	6
Q9NY97	UDP-GlcNAc:betaGal beta-1,3-N-acetylglucosaminyltransferase 2	5.8	6
P33908	Mannosyl-oligosaccharide 1,2-alpha-mannosidase IA	5.6	6
P34096	Ribonuclease 4	5.5	6
P25774	Cathepsin S	5.1	6
P23470	Receptor-type tyrosine-protein phosphatase gamma	4.9	6
O95479	GDH/6PGL endoplasmic bifunctional protein	4.9	6
Q9Y6Z7	Collectin-10	4.7	6
Q5D862	Filaggrin-2	4.6	6
Q6UWP8	Suprabasin	4.5	6
Q92859	Neogenin	4.2	6
P35916	Vascular endothelial growth factor receptor 3	4.1	6
Q7Z3B1	Neuronal growth regulator 1	4	6
P04066	Tissue alpha-L-fucosidase	3.9	6
P42785	Lysosomal Pro-X carboxypeptidase	3.5	6
Q04721	Neurogenic locus notch homolog protein 2	2.8	6
Q14126	Desmoglein-2	2.7	6
P20023	Complement receptor type 2	2	6
Q6UX71	Plexin domain-containing protein 2	1.6	6
P11279	Lysosome-associated membrane glycoprotein 1	1.6	6
P54802	Alpha-N-acetylglucosaminidase	1.4	6
Q9BTY2	Plasma alpha-L-fucosidase	1.3	6
Q76LX8	A disintegrin and metalloproteinase with thrombospondin motifs 13	1.2	6
P20930	Filaggrin	0.82	6
P00488	Coagulation factor XIII A chain	69	6
Q15485	Ficolin-2	27	6
P10721	Mast/stem cell growth factor receptor Kit	8.2	6
Q16853	Membrane primary amine oxidase	7	6
P14618	Pyruvate kinase isozymes M1/M2	2.5	6
P08519	Apolipoprotein(a)	1.4	6
P40189	Interleukin-6 receptor subunit beta	1.3	6
P11226	Mannose-binding protein C	67	6
P19320	Vascular cell adhesion protein 1	33	6
P17936	Insulin-like growth factor-binding protein 3	59	6
Q13740	CD166 antigen	57	6
P08253	72 kDa type IV collagenase	24	6
Q13822	Ectonucleotide pyrophosphatase/phosphodiesterase family member 2	39	6
Q6UXB8	Peptidase inhibitor 16	41	7
P01833	Polymeric immunoglobulin receptor	25	7
Q07954	Prolow-density lipoprotein receptor-related protein 1	20	7
Q9BXR6	Complement factor H-related 5	11	7
Q15166	Serum paraoxonase/lactonase 3	11	7
Q13201	Multimerin-1	7.2	7
Q9ULI3	Protein HEG homolog 1	6.6	7
Q7Z7M0	Multiple epidermal growth factor-like domains protein 8	0.0043	7
P03951	Coagulation factor XI	63	7
P05362	Intercellular adhesion molecule 1	71	7
B3KUE5	Phospholipid transfer protein	64	7
J3KPA1	Cysteine-rich secretory protein 3	0.0063	7
P10645	Chromogranin-A	65	8
P02792	Ferritin light chain	50	8
P59665	Neutrophil defensin 1	42	8
P16070	CD44 antigen	33	8
P02776	Platelet factor 4	9.7	8
P01040	Cystatin-A	3.2	8
P00734	Prothrombin	1.2	8
P68366	Tubulin alpha-4A chain	91	6
Q9HBI1	Beta-parvin	3.1	6
αReferences for S2 Table
1. Qian WJ, Kaleta DT, Petritis BO, Jiang H, Liu T, Zhang X, et al. Enhanced detection of low abundance human plasma proteins using a tandem IgY12-SuperMix immunoaffinity separation strategy. Mol Cell Proteomics. 2008;7(10):1963-73. doi: 10.1074/mcp.M800008-MCP200. PubMed PMID: 18632595; PubMed Central PMCID: PMC2559934. 2. Liu T, Qian WJ, Gritsenko MA, Camp DG, 2nd, Monroe ME, Moore RJ, et al. H…
